# Supplementary material for: Self-sterility, self-incompatibility and xenia: a review of the mechanisms of cross-pollination benefits in animal-pollinated crops
Source: Ann Bot. 2025 Mar 20;136(2):245–62. doi: 10.1093/aob/mcaf047 (PMC12445865; doi:10.1093/aob/mcaf047)
Supplement: mcaf047_suppl_Supplementary_Tables [file mcaf047_suppl_supplementary_tables.xlsx]

## Sheet: Table S1
	Table S1. List of zoophilous crops displaying total or partial self-sterility, including crops with total self-fertility but belonging to botanic families or genera with a clear known ancestral self-incompatibility system. This list was established using the zoophilous crops listed in McGregor (1976), Klein et al. (2007), and Siopa et al. (2024).
	Botanic family	Species/taxon Latin name	Common name	Growth form	Mechanism of self-sterility	Remarks	References
	Complete self-sterility
	Adoxaceae	Sambucus nigra subsp. canadensis	American elderberry	Shrub			Warmund et al. (2022)
	Asteraceae	Cichorium intybus	Chicory	Herb	SSI	For seed production used to grow the plants on which will be harvested the vegetative parts for human or animal consumption.	Eenink (1981a,b); Varotto et al. (1995); Lucchin et al. (2008); Gonthier et al. (2013); Palumbo et al. (2023)
		Guizotia abyssinica	Niger, Noug	Herb	SSI	Some genotypes are SC.	Nemomissa et al. (1999); Geleta and Bryngelsson (2010); Benelli et al. (2017)
		Helianthus tuberosus	Jerusalem artichoke, Topinambur	Herb		For seed production used to grow the plants on which will be harvested the vegetative parts for human or animal consumption.	Abdalla et al. (2014)
	Brassicaceae	Brassica oleracea	Cabbage, Cauliflower, Broccoli, Brussel sprouts	Herb	SSI	For seed production used to grow the plants on which will be harvested the vegetative parts for human or animal consumption.	Nasrallah et al. (1988, 1991); Nasrallah and Nasrallah (1989, 1993); Dickinson (1995); Okamoto et al. (2004)
		Raphanus sativus	Radish	Herb	GSSI	For seed production used to grow the plants on which will be harvested the vegetative parts for human or animal consumption.	Lewis et al. (1988); Nasrallah and Nasrallah (1989); Okamoto et al. (2004)
		Sinapis alba (syn., Brassica alba)	White mustard	Herb	SSI	SC lines have been developped.	Zeng and Cheng (2014)
	Cactaceae				S-RNase GSI	S-RNase-based GSI is ancestral in Cactaceae.	Ramanauskas and Igić (2021)
		Cereus repandus (syn., C. peruvianus)	Peruvian apple cactus	Shrub	S-RNase GSI		Weiss et al. (1994a); Ramanauskas and Igić (2021)
		Selenicereus costaricensis (syn., Hylocereus costaricensis)	Red-fleshed pitaya	Vine	S-RNase GSI		Weiss et al. (1994b); Ramanauskas and Igić (2021)
		Selenicereus monacanthus (syn., Hylocereus monacanthus, H. polyrhizus)	Red-fleshed pitaya	Vine	S-RNase GSI	Can have low fertility (Lichtenzveig et al., 2000).	Weiss et al. (1994b); Lichtenzveig et al. (2000); Tran et al. (2015); Ramanauskas and Igić (2021); Li et al. (2022)
	Convolvulaceae	Ipomoea batatas	Sweet potato	Vine	SSI	For seed production used for breeding.	Martin (1965); Kowyama et al. (2008); Rodríguez et al. (2020)
	Fabaceae					S-RNase-based GSI is supposedly the ancestral character of Fabaceae, but it has not been yet demonstrated.	Casey et al. (2010); Aguiar et al. (2015); Delaney and Igić (2022)
		Crotalaria juncea	Sunn hemp	Herb	Pre-zygotic G-LSI		Rangappa Thimmaiah et al. (2018); Maruthi et al. (2023); Saha et al. (2023)
		Lotus corniculatus	Birdsfoot trefoil	Herb	LSI		Bubar (1958, 1959); Miri and Bubar (1966); Spiss and Paolillo (1969); Dobrofsky and Grant (1980a,b); review in Seavey and Bawa (1986); review in Sage et al. (1994); Delaney and Igić (2022)
		Lotus tenuis	Narrowleaf trefoil	Herb	GSI	Presence of at least three, and more probably four, S-loci in a gametophytic complementary S-gene system.	Bubar (1958); Lundqvist (1993); Delaney and Igić (2022)
		Parkia biglobosa	West African parkland tree, African locust bean	Tree			Lassen et al. (2018)
		Trifolium fragiferum	Strawberry clover	Herb			Morley (1963); Delaney and Igić (2022)
		Trifolium nigrescens	Ball clover	Herb	GSI		Brewbaker (1955); Delaney and Igić (2022)
	Lardizabalaceae	Akebia quinata	Five-leaf chocolate vine	Shrub	LSI		Kawagoe and Suzuki (2005); Wang et al. (2022)
		Akebia trifoliata	Three-leaf chocolate vine	Shrub	LSI		Matsumoto et al. (2022)
	Lecythidaceae	Bertholletia excelsa	Brazil nut	Tree			Mori and Prance (1990); Cavalcante et al. (2012)
	Myrtaceae	Kunzea pomifera	Muntries	Shrub	Pre-zygotic LSI		Page et al. (2010)
	Oxalidaceae	Averrhoa carambola	Carambola, Star fruit	Tree	Distylous HSI	Some genotypes are partially self-sterile.	Knight (1965, 1982); Wong et al. (1994); Lin et al. (2025)
	Passifloraceae	Passiflora edmundoi		Vine			Soares et al. (2015)
		Passiflora edulis	Passion fruit	Vine	GSSI	The species may have been selected to be self-compatible in some regions of the world.	Rêgo et al. (1999, 2000); Suassuna et al. (2003); Shivanna (2012); Madureira et al. (2014); Soares et al. (2015); Ramaiya et al. (2020)
		Passiflora galbana (syn., P. silvestris)	Maracujá do mato	Vine			Soares et al. (2015)
		Passiflora gibertii	Maracujá bravo	Vine			Soares et al. (2015)
		Passiflora incarnata	Maypop	Vine			May and Spears (1988)
		Passiflora muchronata	Maracujá de restinga	Vine			Soares et al. (2015)
		Passiflora racemosa	Red passion flower	Vine			Soares et al. (2015)
	Polygonaceae	Fagopyrum esculentum	Common buckwheat	Herb	Distylous HSI	Some genotypes are SC.	reviews in Barrett and Shore (2008); Cawoy et al. (2009); Miljuš-Ðukiü et al. (2010); Kappel et al. (2017); Matsui and Yasui (2020a,b); Fawcett et al. (2023)
	Rosaceae				S-RNase GSI	S-RNase-based GSI is ancestral in Rosaceae, and SI breaks down with polyploidization, mutations or interspecific hybridization. Some cultivars in Rosaceae can have been bred to be partially parthenocarpic.	Yamane and Tao (2009); Tao and Iezzoni (2010); Wu et al. (2013); Ashkani et al. (2016); Sassa (2016); Knapp et al. (2017); Vieira et al. (2021)
		Cydonia oblonga	Quince	Tree	S-RNase GSI	Some cultivars are partially self-fertile.	Tatari et al. (2018); Radović et al. (2020, 2023); Tatari (2023)
		Malus domestica	Apple	Tree	S-RNase GSI	Most cultivars are SI, but autotetraploid cultivars are SC.	review in Ramírez and Davenport (2013); Sheick et al. (2020)
		Prunus armeniaca	Apricot	Tree	S-RNase GSI	Prunus armeniaca is SI in its centre of origin, but most traditional European cultivars are SC, while many of the new cultivars are SI.	Halász et al. (2007); Muñoz-Sanz et al. (2017); Herrera et al. (2018, 2022)
		Prunus avium	Sweet cherry	Tree	S-RNase GSI	SC cultivars were bred (Cachi and Wünsch, 2011, 2014).	Wiersma et al. (2001); Choi et al. (2002); Vaughan et al. (2008); Schuster (2012); Piri et al. (2022)
		Prunus cerasus	Sour cherry	Tree	S-RNase GSI	Some tetraploids cultivars are SC.	Yamane et al. (2001); Hauck et al. (2002, 2006); Tsukamoto et al. (2006, 2008)
		Prunus domestica	Plums	Tree	S-RNase GSI	Some new cultivars are SC (Glišić et al., 2017).	Halász et al. (2014); Abdallah et al. (2019); Fernandez i Marti et al. (2021)
		Prunus dulcis (syn., P. amygdalus, Amygdalus communis)	Almond	Tree	S-RNase GSI	SC cultivars were bred (Socias i Company, 1990; Kodad and Socias i Company, 2008; Fernández i Martí et al., 2009).	Tao et al. (1997); Certal et al. (2002); Gómez et al. (2019a,b)
		Prunus mume	Japanese apricot	Tree	S-RNase GSI	Some cultivars are SC.	Ushijima et al. (2004); Yamane and Tao (2019)
		Prunus salicina	Japanese plum	Tree	S-RNase GSI	Some cultivars are SC.	Watari et al. (2007); review in Guerra and Rodrigo (2015); Abdallah et al. (2019); Guerra et al. (2020)
		Pyrus × bretschneideri	Chinese white pear	Tree	S-RNase GSI	Some cultivars are SC.	Shi et al. (2017); Qu et al. (2017); review in Wang et al. (2017a); Wu et al. (2022a)
		Pyrus communis	Common pear	Tree	S-RNase GSI	Some cultivars are SC.	Sanzol and Herrero (2002, 2007); Zuccherelli et al. (2002); Mota et al. (2007); Sanzol (2009); Nikzad Gharehaghaji et al. (2014); Quinet et al. (2014); Qu et al. (2017); review in Wang et al. (2017a); Claessen et al. (2019, 2022); Zhang and Gu (2019); Bagheri and Ershadi (2020)
		Pyrus communis × P. pyrifolia	Hybrid pear	Tree	S-RNase GSI		Bisi et al. (2019)
		Pyrus pyrifolia (syn., P. serotina)	Asian pear	Tree	S-RNase GSI	Some cultivars are SC.	Sassa et al. (1992, 1993, 1997); Saito et al. (2012); Qu et al. (2016); review in Wang et al. (2017a); He et al. (2022)
		Pyrus × sinkiangensis	Xinjiang pear	Tree	S-RNase GSI		review in Wang et al. (2017a); He et al. (2022)
		Rosa spp.	Rose hips, Dogroses	Shrub	S-RNase GSI	Polyploid cultivars are SC.	Ueda and Akimoto (2001); Vieira et al. (2021)
		Sorbus aucuparia	Rowan	Tree	S-RNase GSI		Raspé and Kohn (2002); Pías and Guitián (2006)
	Rubiaceae	Coffea canephora	Robusta coffee	Tree	S-RNase GSI		Lashermes et al. (1996); Asquini et al. (2011); Nowak et al. (2011); Vázquez et al. (2019)
	Rutaceae	Citrus spp.			S-RNase GSI	S-RNase GSI is ancestral in the genus, and SI was lost by mutation in SC taxons/cultivars (Liang et al., 2020). The level of parthenocarpy depends on the taxon/cultivar. The taxon names follow taxonomy of Ollitrault et al. (2020).	Talon et al. (1990, 1992); Yamamoto et al. (2006); Mesejo et al. (2013, 2016); Kakade et al. (2017); Zhang et al. (2018); Zhou et al. (2018a,b,c); Liang et al. (2020); Ollitrault et al. (2021)
		Citrus × keraji	Keraji	Tree	S-RNase GSI	No parthenocarpy, flowers of this taxon need cross-pollination to set fruits.	Yamamoto and Tominaga (2002); Zhou et al. (2018b)
		Citrus × tamurana	Hyuganatsu	Tree	S-RNase GSI	No parthenocarpy, flowers of this taxon need cross-pollination to set fruits.	Yamamoto et al. (2006); Honsho et al. (2009a)
	Sapindaceae	Xanthoceras sorbifolium	Yellowhorn	Tree	Post-zygotic LSI		Zhou and Liu (2012); Zhou and Zheng (2015); Wang et al. (2017b)
	Sapotaceae	Manilkara zapota (syn., Achras sapota)	Sapodilla	Tree			Piatos and Knight (1975)
	Solanaceae	Physalis philadelphica (syn., P. ixocarpa)	Tomatillo	Herb	S-RNase GSI		Pandey (1957); Robertson et al. (2011); Solís-Montero et al. (2021)
	Partial self-sterility
	Anacardiaceae	Anacardium occidentale	Cashew	Tree	Post-zygotic S-LSI		Wunnachit et al. (1992); Holanda-Neto et al. (2002); Aliyu (2007, 2008)
		Mangifera indica	Mango	Tree	Post-zygotic S-LSI	Partial to total self-sterility depending on the genotype.	Gehrke-Vélez et al. (2012); Dutta et al. (2013); Pérez et al. (2016); review in Ramírez and Davenport (2016)
	Annonaceae	Asimina triloba	Pawpaw	Tree			Norman et al. (1992); Pomper and Layne (2005); Klein et al. (2007)
	Asteraceae	Silphium integrifolium	Silflower	Herb	SSI		Reinert et al. (2020); Price et al. (2022)
		Silphium integrifolium × S. perfoliatum	Hybrid silflower	Herb			Reinert et al. (2020)
		Silphium perfoliatum	Cup plant	Herb			Reinert et al. (2020)
	Bixaceae	Bixa orellana	Annatto, Achiote	Shrub			Rivera-Madrid et al. (2006); Duque-Y Duque et al. (2022)
	Brassicaceae	Brassica rapa (syn., B. campestris)	Canola, Turnip, Chinese cabbage	Herb	GSSI	Level of self-sterility depends on the genotype. Some genotypes can be SC due to mutations in the S-locus genes.	Williams (1978); Zuberi and Lewis (1988); Nasrallah and Nasrallah (1989, 1993); Nasrallah et al. (1991); Takayana et al. (2000); Okamoto et al. (2004); Fujimoto et al. (2006)
	Cactaceae				S-RNase GSI	S-RNase-based GSI is ancestral in Cactaceae.	Ramanauskas and Igić (2021)
		Selenicereus megalanthus (syn., Hylocereus megalanthus)	Yellow pitaya	Vine	S-RNase GSI		Weiss et al. (1994b); Lichtenzveig et al. (2000); Ramanauskas and Igić (2021)
		Selenicereus undatus (syn., Hylocereus undatus)	White-fleshed pitaya	Vine	S-RNase GSI		Weiss et al. (1994b); Subandi et al. (2018); Ramanauskas and Igić (2021); Moreira et al. (2022)
	Caprifoliaceae	Lonicera caerulea	Haskap, Honeysuckle	Shrub			Hummer et al. (2012); Vladek et al. (2018); Bieniasz et al. (2019)
	Cucurbitaceae	Citrullus lanatus	Watermelon	Vine		Fruit set, seed set and fruit mass may be increased with cross-pollination, with varying levels of benefits depending on the genotype of pollen receipt.	Koffi et al. (2013)
	Ericaceae	Vaccinium spp.			EID	EID has been highlighted in many Vaccinium species, meaning that it most probably explains all the self-sterility occurring in the Vaccinium genus. Ploidy levels of each crop taken from Hummer et al. (2015) and Redpath et al. (2022)	Krebs and Hancock (1988, 1990, 1991); Harrison et al. (1993); Guillaume and Jacquemart (1999); Hokanson and Hancock (2000); Schott (2000); Raspé et al. (2004); Nuortila et al. (2006); see also DeVetter et al. (2022) that reviews studies showing that self-pollen tubes can grow through the style and fertilize ovules to the same degree as cross-pollen tubes.
		Vaccinium angustifolium	Lowbush blueberry	Shrub	EID - tetraploid		Aalders and Hall (1961); Harrison et al. (1993); Hokanson and Hancock (2000); Schott (2000)
		Vaccinium angustifolium × V. corymbosum	Half high blueberry	Shrub	EID - tetraploid		Harrison et al. (1993)
		Vaccinium corymbosum	Northern highbush blueberry	Shrub	EID - tetraploid	Level of self-sterility depends on the genotype.	Krebs and Hancock (1988, 1990, 1991); Harrison et al. (1993); Hokanson and Hancock (2000); Schott (2000); review in DeVetter et al. (2022)
		Vaccinium corymbosum × V. darrowii × V. virgatum	Southern highbush blueberry	Shrub	EID - tetraploid	Level of self-sterility depends on the genotype. Main interspecific crosses to give the Latin name of the crop got from Brevis et al. (2008).	review in DeVetter et al. (2022)
		Vaccinium macrocarpon	Cranberry	Shrub	EID - diploid		Sarracino and Vorsa (1991); Mackenzie (1995)
		Vaccinium myrtilloides	Velvetleaf blueberry	Shrub	EID - diploid		Hokanson and Hancock (2000); Schott (2000)
		Vaccinium myrtillus	Bilberry	Shrub	EID - diploid		Fröborg (1996); Guillaume and Jacquemart (1999); Raspé et al. (2004); Nuortila et al. (2006)
		Vaccinium reticulatum	'ōhelo berry	Shrub	EID - diploid		Hummer et al. (2012)
		Vaccinium virgatum (syn., V. ashei)	Rabbiteye blueberry	Shrub	EID - hexaploid	Level of self-sterility depends on the genotype.	Meader and Darrow (1944); Tamada et al. (1977); El-Agamy et al. (1981); Hellman and Moore (1983); Garvey and Lyrene (1987); Brevis et al. (2006)
		Vaccinium vitis-idaea	Lingonberry	Shrub	EID - diploid		Fröborg (1996); Guillaume and Jacquemart (1999)
	Euphorbiaceae	Jatropha curcas	Jatropha	Shrub	EID - diploid		Solomon-Raju and Ezradanam (2002); Luo et al. (2007); Abdelgadir et al. (2009, 2012); Singh et al. (2010); Kaur et al. (2011); Wang and Ding (2012); Fresnedo-Ramírez (2013); Romero and Quezada-Euán (2013); Solomon-Raju and Bahadur (2013); Negussie et al. (2014); Rincón-Rabanales et al. (2016); De-Farias et al. (2022)
		Vernicia fordii	Tung tree	Tree			Qin et al. (2020)
	Fabaceae					S-RNase-based GSI is supposedly the ancestral character of Fabaceae, but it has not been yet demonstrated.	Casey et al. (2010); Aguiar et al. (2015); Delaney and Igić (2022)
		Lotus pedunculatus (syn., L. uliginosus)	Big trefoil	Herb			Bubar (1958); Delaney and Igić (2022)
		Medicago sativa	Alfalfa, Lucerne	Herb	LSI and EID - tetraploid	Level of self-sterility depends on the genotype. High levels of inbreeding depression despite tetraploidy (Busbice and Wilsie, 1966).	Brink and Cooper (1938); Cooper and Brink (1940); Barnes and Cleveland (1963); Sayers and Murphy (1966); Busbice and Wilsie (1966); Busbice (1968); Dessureaux and Gallais (1969); Straley and Melton (1970); Barnes et al. (1972); Busbice et al. (1975); Seavey and Bawa (1986); Viands et al. (1988); Campbell and He (1997); Campbell (2000); Hancock (2005); Robins and Brummer (2010); Parajuli et al. (2…
		Trifolium alexandrinum	Egyptian clover, Berseem clover	Herb		SC but partially self-sterile. The level of self-sterility depends on the genotype.	Roy et al. (2005); Delaney and Igić (2022)
		Trifolium ambiguum	Kura clover	Herb			Delaney and Igić (2022)
		Trifolium hirtum	Rose clover	Herb			Delaney and Igić (2022)
		Trifolium hybridum	Alsike clover	Herb	GSI		Bohart (1960); Gibbs (2014); Delaney and Igić (2022)
		Trifolium medium	Zigzag clover	Herb			Delaney and Igić (2022)
		Trifolium pratense	Red clover	Herb	GSI		Bohart (1957, 1960); Leduc et al. (1990); Gibbs (2014); Aguiar et al. (2015); Delaney and Igić (2022)
		Trifolium repens	White clover	Herb	GSI	Level of self-sterility depends on the genotype.	Bohart (1960); Leduc et al. (1990); Casey et al. (2010); Gibbs (2014); Delaney and Igić (2022)
		Trifolium vesiculosum	Arrowleaf clover	Herb			Delaney and Igić (2022)
	Fagaceae	Castanea spp.			Pre-zygotic LSI and EID	If pre-zygotic LSI and EID have been formally demonstrated only in Castanea mollissima (McKay, 1942; Xiong et al., 2019), all the species of the genus Castanea display partial self-fertility, embryo abortion and/or high out-crossing rate, they should therefore most probably all display the same mechanisms of self-sterility.	McKay (1942); Zhang et al. (2016a); Xiong et al. (2019); Larue and Petit (2023); Larue et al. (2023)
		Castanea crenata	Japanese chestnut	Tree	Pre-zygotic LSI and EID - diploid		Larue et al. (2023)
		Castanea crenata × sativa	Eurojapanese chestnut	Tree	Pre-zygotic LSI and EID - diploid		Larue and Petit (2023); Larue et al. (2023)
		Castanea henryi	Henry chestnut	Tree	Pre-zygotic LSI and EID - diploid		Zhang et al. (2016a)
		Castanea mollissima	Chinese chestnut	Tree	Pre-zygotic LSI and EID - diploid		McKay (1942); Xiong et al. (2019); Larue et al. (2023)
		Castanea sativa	European chestnut	Tree	Pre-zygotic LSI and EID - diploid		Larue et al. (2023); Larue and Petit (2024)
	Grossulariaceae	Ribes nigrum	European black currant	Shrub		Level of self-sterility depends on the genotype.	Koltowski et al. (1999); Denisow (2003); Klein et al. (2007)
		Ribes rubrum	Red currant	Shrub		Level of self-sterility depends on the genotype.	Klein et al. (2007)
	Malpighiaceae	Malpighia emarginata	Acerola cherry	Shrub			Freitas et al. (1999); Oliveira et al. (2013); Moura et al. (2018); Reposi et al. (2023)
	Malvaceae	Cola nitida (syn., C. vera)	Kola nut	Tree	S-LSI		review in Gibbs (2014); Nyadanu et al. (2021, 2023a,b,c)
		Durio zibethinus	Durian	Tree	Post-zygotic LSI		Lim and Luders (1998); Honsho et al. (2004, 2009b); Lo et al. (2007); Ei and Ismail (2022)
		Gossypium hirsutum	Upland cotton	Shrub			Stein et al. (2017)
		Theobroma cacao	Cocoa	Tree	Pre-zygotic GS-LSI	Level of self-sterility depends on the genotype.	Knight and Rogers (1955); Cope (1958, 1962); Pandey (1960); review in Seavey and Bawa (1986); Royaert et al. (2011); Ford and Wilkinson (2012); Chumacero de Schawe et al. (2013); Lanaud et al. (2017); N'Zi et al. (2017); López et al. (2021); Vansynghel et al. (2023)
	Moraceae	Artcarpus heterophyllus	Jackfruit	Tree			El-Sawa (1998)
	Myrtaceae	Acca sellowiana	Feijoa	Shrub	Post-zygotic LSI	Partial to total self-sterility depending on the genotype. Most culitvars are considered displaying LSI (but total self-fertility was found for one cultivar).	Review in Ramírez and Kallarackal (2017); Sánchez-Mora et al. (2022)
		Psidium guajava	Guava	Shrub			review in McGregor (1976); Alves and Freitas (2007); Usman et al. (2013)
	Orchidaceae	Vanilla planifolia	Vanilla	Vine		One cultivar, 'Oreja de Burro', was found to be self-sterile.	Bory et al. (2008)
	Paeoniaceae	Paeonia ostii	Peony	Shrub			Xie et al. (2017); Hao et al. (2019)
	Passifloraceae	Passiflora capsularis		Vine			Soares et al. (2015)
		Passiflora foetida	Stinking passion flower	Vine			Soares et al. (2015)
		Passiflora morifolia	Blue sweet calabash	Vine			Soares et al. (2015)
		Passiflora suberosa	Corkystem passion flower	Vine			Soares et al. (2015)
		Passiflora tenuifila	Garlic passion fruit	Vine			Soares et al. (2015)
	Pedaliaceae	Sesamum indicum	Sesame	Herb			Stein et al. (2017)
	Proteaceae	Macadamia integrifolia	Macadamia	Tree		Partial to total self-sterility depending on the genotype. Partial stylar SI but the mechanism has not been completely determined.	Sedgley (1983); Sedgley et al. (1990); Howlett et al. (2019)
		M. integrifolia × M. tetraphylla	Macadamia	Tree
		M. tetraphylla	Macadamia	Tree
	Rhamnaceae	Ziziphus jujuba	Jujube	Tree	GSI	Partial parthenocarpy can occur in some cultivars.	Asatryan and Tel-Zur (2013); Yao et al. (2015); Wang et al. (2021); Tel-Zur (2023)
	Rosaceae				S-RNase GSI	S-RNase-based GSI is ancestral in Rosaceae, and SI breaks down with polyploidization. Some cultivars in Rosaceae can have been bred to be partially parthenocarpic.	Yamane and Tao (2009); Tao and Iezzoni (2010); Wu et al. (2013); Ashkani et al. (2016); Sassa (2016); Knapp et al. (2017); Vieira et al. (2021)
		Eriobotrya japonica	Loquat	Tree	S-RNase GSI	Some cultivars are self-compatible.	Cuevas et al. (2003); Carrera et al. (2009, 2011); Nyska et al. (2013); Yang et al. (2018); Wu et al. (2022b)
		Rubus subg. Rubus spp.	Blackberry	Shrub		Level of self-sterility depends on the species and genotype.	Review in McGregor (1976)
		Rubus (subg. Idaeobatus) idaeus	European red raspberry	Shrub		Partial to zero self-sterility depending on the genotype.	Żurawicz (2016); Żurawicz et al. (2018); Pinczinger et al. (2021)
	Rutaceae	Citrus spp.			S-RNase GSI	S-RNase GSI is ancestral in the genus, and SI was lost by mutation in SC taxons/cultivars (Liang et al., 2020). The level of parthenocarpy depends on the taxon/cultivar. The taxon names follow taxonomy of Ollitrault et al. (2020).	Talon et al. (1990, 1992); Yamamoto et al. (2006); Mesejo et al. (2013, 2016); Kakade et al. (2017); Zhang et al. (2018); Zhou et al. (2018a,b,c); Liang et al. (2020); Ollitrault et al. (2021)
		Citrus × ampullacea	Hyokan	Tree	S-RNase GSI	Parthenocarpy level: 6% fruit set.	Zhou et al. (2018b)
		Citrus × asahikan	Asahikan	Tree	S-RNase GSI	Parthenocarpy level: 38% fruit set.	Zhou et al. (2018b)
		Citrus × aurantium var clementina	Clementine	Tree	S-RNase GSI	SI, parthenocarpy level and cross-pollination benefit of increasing fruit set depend on cultivar.	Chao (2005); Distefano et al. (2009); Papadakis et al. (2009); Mesejo et al. (2013); Jahromi et al. (2019); Montalt et al. (2021)
		Citrus × aurantium var clementina × [C. × aurantium var unshiu × C. × aurantium var nobilis]	Mandarin	Tree	S-RNase GSI	Parthenocarpy level: 33% fruit set in cv. Moncada; cross-pollination increased fruit set to 72%.	Montalt et al. (2021)
		Citrus × aurantium var clementina × [C. reticulata × C. × aurantium var paradisi]	Mandarin	Tree	S-RNase GSI	Low parthenocarpy, cross-pollination increases fruit set.	Papadakis et al. (2009); Montalt et al. (2021); Ollitrault et al. (2021); Santos et al. (2021)
		Citrus × aurantium var deliciosa	Chios mandarin	Tree	S-RNase GSI	SI, parthenocarpy level and cross-pollination benefit of increasing fruit set depend on cultivar.	Montalt et al. (2021)
		Citrus × aurantium var paradisi	Grapefruit	Tree	S-RNase GSI	Cultivars are SC but some can display semi-SC or poor ability of self-pollen to germinate on stigma. Cross-pollination benefit of increasing fruit set depends on cultivar.	Burger (1985); Chacoff and Aizen (2007); Zhou et al. (2018c)
		Citrus × aurantium var sinensis	Sweet orange, Navel	Tree	S-RNase GSI	All cultivars are SC, with male sterility for some of them, and with parthenocarpy, but cross-pollination can increase fruit set for some of them.	Cameron et al. (1960); Vardi et al. (2008); Honsho et al. (2021)
		Citrus × kawachiniensis	Kawachi-bankan	Tree	S-RNase GSI	Parthenocarpy level: 10% fruit set.	Zhou et al. (2018c)
		Citrus maxima (syn., C. grandis)	Pummelo	Tree	S-RNase GSI (or EID)	Parthenocarpy level depends on cultivar. One mutant genotype of one cultivar was found to be SC and displaying EID.	Chai et al. (2011); Zhou et al. (2018b,c)
		Cirtus reticulata × C. × aurantium var sinensis	Tangor	Tree	S-RNase GSI	SI, parthenocarpy level and cross-pollination benefit of increasing fruit set depend on cultivar.	De Lange (1974); Vithanage, V. (1991); Sykes and Possingham (1992); Wallace and Lee (1999); Chao (2005); Gambetta et al. (2013); Montalt et al. (2021); Ollitrault et al. (2021)
		Citrus × rokugatsu	Rokugatsu-mikan	Tree	S-RNase GSI	Parthenocarpy level: 10% fruit set.	Zhou et al. (2018b)
		Citrus × yuge-hyokan	Yuge-hyokan	Tree	S-RNase GSI	Parthenocarpy level: 20% fruit set.	Zhou et al. (2018b)
	Sapindaceae	Litchi chinensis	Lychee	Tree	EID - diploid	Level of self-sterility depends on the genotype, some genotypes are totally self-sterile.	Stern et al. (1993); Degani et al. (1995); Chu et al. (2015); Xie et al. (2019); Lal et al. (2021); Raz et al. (2022)
	Solanaceae	Lycium barbarum	Gojiberry, Wolfberry	Shrub	S-RNase GSI	Zero to total self-sterility depending on the genotype.	Miller et al. (2011); Jiao et al. (2013); Chen et al. (2018)
	Theaceae	Camellia spp.			Pre-zygotic S-RNase G-LSI	Pre-zygotic S-RNase G-LSI has been highlighted in several Camellia species, meaning that it most probably explains all the self-sterility occurring in the Camellia genus.	Wachira and Kamunya (2005); Chen et al. (2012); Liao et al. (2014); Zhang et al. (2016b,c); Hu et al. (2020); Li et al. (2023a,b); Ma et al. (2023)
		Camellia drupifera	Tea oil camellia	Shrub	Pre-zygotic CdS-RNase G-LSI		Ma et al. (2023)
		Camellia oleifera	Tea oil camellia	Shrub	Pre-zygotic S-RNase G-LSI		Liao et al. (2014); He et al. (2020a,b); Hu et al. (2020); Chang et al. (2023a,b); Li et al. (2023a,b)
		Camellia sinensis	Tea	Shrub	Pre-zygotic CsS-RNase G-LSI	For breeding	Wachira and Kamunya (2005); Chen et al. (2012); Zhang et al. (2016b,c); Ma et al. (2018); Tan et al. (2019); Zhao et al. (2022); Liu et al. (2023)
	Complete self-fertilitya
	Asteraceae	Cichorium endiva	Endive	Herb	SSI => SC	SC while some of the other species of the genus Cichorium display SI.	Lucchin et al. (2008); Palumbo et al. (2023)
		Helianthus annuus	Sunflower	Herb	SSI => SC	Species displaying SSI in the wild, historical breeding following a single domestication event made it largely SC for the crop.	Fick and Miller (1997); Burke et al. (2002); Gandhi et al. (2005); Liu and Burke (2006); Sun et al. (2012); Chamer et al. (2015); Badouin et al. (2021)
	Brassicaceae	Brassica juncea	Brown mustard	Herb	SSI => SC	SC while other species of the genus Brassica display SSI. Some genotypes are SI.	Howard (1942); Singh and Singh (1972); Chakrabarty et al. (2011); Shivakumar et al. (2014)
		Brassica napus (B. rapa × B. oleracea)	Oilseed rape	Herb	SSI => SC	Brassica napus is SC while it descends from the cross between B. rapa and B. oleracea which both display SSI. The transition to SC is due to independant mutations in the S-locus genes. Some genotypes are SI (Okamoto et al., 2020).	Williams (1978); Williams et al. (1986); Goring et al. (1993); Nasrallah and Nasrallah (1993); Rahman (2005); Okamoto et al. (2007); Tochigi et al. (2011); Zhai et al. (2014); Ouvrard et al. (2017); Dou et al. (2021); Akagi et al. (2022); Novikova et al. (2023)
	Cucurbitaceae	Luffa aegyptiaca (syn., L. cylindrica)	Sponge gourd	Vine	GSI => SC	S-RNase sequence inherited from an ancestor acquired a new funtion, explaining a transition from GSI in the ancestor to SC in the current species.	Igic and Kohn (2001); Steinbachs and Holsinger (2002); Vieira et al. (2008)
		Momordica charantia	Bitter gourd, Bitter squash, Bitter melon	Vine	GSI => SC	S-RNase sequence inherited from an ancestor acquired a new funtion, explaining a transition from GSI in the ancestor to SC in the current species.	Igic and Kohn (2001); Vieira et al. (2008)
	Fabaceae					S-RNase-based GSI is supposedly the ancestral character of Fabaceae, but it has not been yet demonstrated.	Casey et al. (2010); Aguiar et al. (2015); Delaney and Igić (2022)
		Alysicarpus vaginalis	Alyce clover	Herb	SC	SC while some of the other species of the genus Alysicarpus display SI.	Delaney and Igić (2022)
		Lathyrus oleraceus (syn., Pisum sativum, P. arvense)	Pea	Vine	GSI => SC	S-RNase sequence inherited from an ancestor acquired a new funtion, explaining a transition from GSI in the ancestor to SC in Lathyrus oleraceus.	Igic and Kohn (2001); Vieira et al. (2008)
		Onobrychis viciifolia	Sainfoin	Herb	SC	SC while most of the other species of the genus Onobrychis display SI.	Kempf et al. (2015); Delaney and Igić (2022)
		Trifolium campestre	Hop clover	Herb	GSI => SC	SC while many other species of the genus Trifolium display SI, including some for which GSI was determined.	Delaney and Igić (2022)
		Trifolium incarnatum	Crimson clover	Herb	GSI => SC	SC while many other species of the genus Trifolium display SI, including some for which GSI was determined.	Delaney and Igić (2022)
		Trifolium resupinatum	Persian clover	Herb	GSI => SC	SC while many other species of the genus Trifolium display SI, including some for which GSI was determined.	Delaney and Igić (2022)
		Trifolium subterraneum	Subterranean clover	Herb	GSI => SC	SC while many other species of the genus Trifolium display SI, including some for which GSI was determined.	Delaney and Igić (2022)
	Linaceae	Linum usitatissimum	Flax, Linseed	Herb	Distylous HSI => SC	SC while other species of the genus Linum display distylous HSI.	Murray (1986)
	Polygonaceae	Fagopyrum tataricum	Tartary buckwheat	Herb	Distylous HSI => SC	SC while other species of the genus Fagopyrum display distylous HSI.	review in Matsui and Yasui (2020a)
	Rosaceae				S-RNase GSI	S-RNase-based GSI is ancestral in Rosaceae, and SI breaks down with polyploidization. Some cultivars in Rosaceae can have been bred to be partially parthenocarpic.	Yamane and Tao (2009); Tao and Iezzoni (2010); Wu et al. (2013); Ashkani et al. (2016); Sassa (2016); Knapp et al. (2017); Vieira et al. (2021)
		Fragaria × ananassa (F. virginiana × F. chiloensis)	Strawberry	Herb	S-RNase GSI => SC	Some lineages of the Fragaria genus evolved from GSI towards SC through gene loss, pseudogenization and gene duplication.	Chen et al. (2023)
		Fragaria vesca	Wild strawberry	Herb	S-RNase GSI => SC
		Prunus persica	Peach	Tree	S-RNase GSI => SC	SC while most species of the genus display SSI. SI was lost after the divergence between Prunus persica and P. dulcis through mutations in the S-locus genes.	Hegedüs et al. (2006); Tao et al. (2007); Abdallah et al. (2020)
		Prunus pseudocerasus	Chinese sour cherry	Tree	S-RNase GSI => SC	Breakdown of S-RNase GSI is due to gene duplication with tetraploidy.	Gu et al. (2013); Fujii et al. (2016)
	Rubiaceae	Coffea arabica	Arabica coffee	Tree	S-RNase GSI => SC	Breakdown of S-RNase GSI is most probably due to Coffea arabica's tetraploidy.	Asquini et al. (2011); Nowak et al. (2011)
	Solanaceae				S-RNase GSI	S-RNase GSI and diploidy are ancestral in the Solanaceae. Many species lost SI through breakdown with mutations or polyploidy.	Igic et al. (2004); Robertson et al. (2011)
		Capsicum annuum	Bell pepper, Chili pepper	Herb	S-RNase GSI => SC	SC while S-RNase-based GSI is ancestral in the family Solanaceae, and some species of the genus Capsicum are SI.	Onus and Pickersgill (2004); Robertson et al. (2011)
		Capsicum baccatum	Chili pepper	Herb	S-RNase GSI => SC	SC while S-RNase-based GSI is ancestral in the family Solanaceae, and some species of the genus Capsicum are SI.	Onus and Pickersgill (2004); Robertson et al. (2011)
		Capsicum chinense	Chili pepper	Herb	S-RNase GSI => SC	SC while S-RNase-based GSI is ancestral in the family Solanaceae, and some species of the genus Capsicum are SI.	Onus and Pickersgill (2004); Robertson et al. (2011)
		Capsicum frutescens	Chili pepper	Herb	S-RNase GSI => SC	SC while S-RNase-based GSI is ancestral in the family Solanaceae, and some species of the genus Capsicum are SI.	Onus and Pickersgill (2004); Robertson et al. (2011)
		Capsicum pubescens	Chili pepper	Herb	S-RNase GSI => SC	SC while S-RNase-based GSI is ancestral in the family Solanaceae, and some species of the genus Capsicum are SI.	Onus and Pickersgill (2004); Robertson et al. (2011)
		Physalis angulata	Camapu	Herb	S-RNase GSI => SC	Tetraploid and SC while S-RNase-based GSI and diploidy are ancestral in the genus Physalis.	Robertson et al. (2011); Vargas-Ponce et al. (2016); Figueiredo et al. (2020)
		Solanum lycopersicum	Tomato	Vine	S-RNase GSI => SC	SC while S-RNase-based GSI is ancestral in the genus Solanum section Lycopersicon.	Whalen and Anderson (1981); Igic et al. (2008); Robertson et al. (2011); Markova et al. (2017); Broz et al. (2021)
		Solanum melongena	Eggplant, Aubergine	Herb	S-RNase GSI => SC	SC while S-RNase-based GSI is ancestral in the genus Solanum.	Whalen and Anderson (1981); Robertson et al. (2011)
		Solanum tuberosum	Potato	Herb	S-RNase GSI => SC	The current cultivated potato is tetraploid and thus SC, but the wild and culivated primitive diploid relatives are SI (e.g., cultigroups Phureja and Stenotomum).	Kaufmann et al. (1991); Hosaka and Hanneman (1998); Birhman and Hosaka (2000); Robertson et al. (2011); Dzidzienyo et al. (2016); Eggers et al. (2021); Ma et al. (2021); Akagi et al. (2022); Kardile et al. (2022)
	a Complete self-fertility is made explicit for crop species belonging to botanic families or genus with a clear known ancestral GSI, SSI or HSI.
	syn.: synonym
	'×' located between two or more species denotes here an hybridization between these species in a broad sense, and not specifically a crossing between a female parent in first position, located before '×', with a male parent in second position, located after '×', as it is usually the rule when presenting this symbol.
	Biological mechanism: when the box is left empty, it means that the mechanism of SI was not determined.
	SI: self-incompatible or self-incompatibility
	SC: self-compatible or self-compatibility
	GSI: (homomorphic) gametophytic self-incompatibility. S-RNases: ribonucleases of the S-locus.
	SSI: (homomorphic) sporophytic self-incompatibility
	GSSI: (homomorphic) gametophytic-sporophytic self-incompatibility
	HSI: heteromorphic (sporophytic) self-incompatibility
	LSI: late-acting self-incompatiblity. It can be 'pre-zygotic' or 'post-zygotic' depending on whether ovules are fertilized or not by self-pollen. When pre- or post-zygotic is not specified, it is because it was not determined. LSI can be gametophytically controlled (G-LSI), sporophytically controlled (S-LSI), or gametophytically-sporophytically controlled (GS-LSI).
	EID: early-acting inbreeding depression. Accompanied by the ploidy level of the crop, as the ploidy level can have an effect on the sensitivity level of the crop to inbreeding depression.
	References
	Aalders, L. E., & Hall, I. V. (1961). Pollen incompatibility and fruit set in lowbush blueberries. Canadian Journal of Genetics and Cytology, 3(3), 300-307.
	Abdalla, N., Domokos-Szabolcsy, É., El-Ramady, H., Hodossi, S., Fári, M., Ragab, M., & Taha, H. (2014). Jerusalem artichoke (Helianthus tuberosus L.): A review of in vivo and in vitro propagation. International Journal of Horticultural Science, 20(3-4), 131-136.
	Abdallah, D., Baraket, G., Perez, V., Ben Mustapha, S., Salhi-Hannachi, A., & Hormaza, J. I. (2019). Analysis of self-incompatibility and genetic diversity in diploid and hexaploid plum genotypes. Frontiers in Plant Science, 10, 896.
	Abdallah, D., Baraket, G., Perez, V., Salhi Hannachi, A., & Hormaza, J. I. (2020). Self-compatibility in peach [Prunus persica (L.) Batsch]: patterns of diversity surrounding the S-locus and analysis of SFB alleles. Horticulture Research, 7, 170.
	Abdelgadir, H. A., Johnson, S. D., & Van Staden, J. (2009). Pollinator effectiveness, breeding system, and tests for inbreeding depression in the biofuel seed crop, Jatropha curcas. The Journal of Horticultural Science and Biotechnology, 84(3), 319-324.
	Abdelgadir, H. A., Johnson, S. D., & Van Staden, J. (2012). Pollen viability, pollen germination and pollen tube growth in the biofuel seed crop Jatropha curcas (Euphorbiaceae). South African Journal of Botany, 79, 132-139.
	Aguiar, B., Vieira, J., Cunha, A. E., & Vieira, C. P. (2015). No evidence for Fabaceae gametophytic self-incompatibility being determined by Rosaceae, Solanaceae, and Plantaginaceae S-RNase lineage genes. BMC Plant Biology, 15(1), 1-22.
	Akagi, T., Jung, K., Masuda, K., & Shimizu, K. K. (2022). Polyploidy before and after domestication of crop species. Current Opinion in Plant Biology, 69, 102255.
	Aliyu, O. M. (2007). Pollen-style compatibility in cashew (Anacardium occidentale L.). Euphytica, 158(1-2), 249-260.
	Aliyu, O. M. (2008). Compatibility and fruit-set in cashew (Anacardium occidentale L.). Euphytica, 160(1), 25-33.
	Alves, J. E., & Freitas, B. M. (2007). Requerimentos de polinização da goiabeira. Ciência Rural, 37, 1281-1286.
	Asatryan, A., & Tel-Zur, N. (2013). Pollen tube growth and self-incompatibility in three Ziziphus species (Rhamnaceae). Flora-Morphology, Distribution, Functional Ecology of Plants, 208(5-6), 390-399.
	Ashkani, J., & Rees, D. J. G. (2016). A comprehensive study of molecular evolution at the self-incompatibility locus of Rosaceae. Journal of Molecular Evolution, 82, 128-145.
	Asquini, E. L. I. S. A., Gerdol, M. A. R. C. O., Gasperini, D., Igic, B., Graziosi, G. I. O. R. G. I. O., & Pallavicini, A. (2011). S-RNase-like sequences in styles of Coffea (Rubiaceae). Evidence for S-RNase based gametophytic self-incompatibility?. Tropical Plant Biology, 4, 237-249.
	Badouin, H., Boniface, M. C., Pouilly, N., Fuchs, A. L., Vear, F., Langlade, N. B., Gouzy, J., & Muños, S. (2021). Pooled Single-Molecule transcriptomics identifies a giant gene under balancing selection in sunflower. bioRxiv, 2021-03.
	Bagheri, M., & Ershadi, A. (2020). Self-incompatibility alleles in Iranian pear cultivars. Biocatalysis and Agricultural Biotechnology, 27, 101672.
	Barnes, D. K., Bingham, E. T., Axtell, J. D., & Davis, W. H. (1972). The flower, sterility mechanisms, and pollination control. In: Hanson, C. H. (ed.), Alfalfa Science and Technology. Volume 15. American Society of Agronomy, pp. 123-141.
	Barnes, D. K., & Cleveland, R. W. (1963). Genetic evidence for nonrandom fertilization in alfalfa as influenced by differential pollen tube growth. Crop Science, 3(4), 295-297.
	Barrett, S. C. H., & Shore, J. S. (2008). New insights on heterostyly: comparative biology, ecology and genetics. In: Franklin-Tong, V. E. (ed.), Self-Incompatibility in Flowering Plants. Evolution, Diversity, and Mechanisms. Springer, pp. 3-32.
	Benelli, V. G., Allen, F. L., & Wang, M. L. (2017). Variability in seed oil content and fatty acid composition, phenotypic traits and self-incompatibility among selected niger germplasm accessions. Plant Genetic Resources, 15(4), 348-354.
	Bieniasz, M., Dziedzic, E., & Słowik, G. (2019). Biological features of flowers influence the fertility of Lonicera spp. cultivars. Horticulture, Environment, and Biotechnology, 60, 155-166.
	Birhman, R. K., & Hosaka, K. (2000). Production of inbred progenies of diploid potatoes using an S-locus inhibitor (Sli) gene, and their characterization. Genome, 43(3), 495-502.
	Bisi, R. B., Pio, R., da Hora Farias, D., Locatelli, G., de Alcântara Barbosa, C. M., & Pereira, W. A. (2019). Molecular characterization of the S-alleles and compatibility among hybrid pear tree cultivars for subtropical regions. HortScience, 54(12), 2104-2110.
	Bohart, G. E. (1957). Pollination of alfalfa and red clover. Annual Review of Entomology, 2(1), 355-380.
	Bohart, G. E. (1960). Insect pollination of forage legumes. Bee World, 41(4), 85-97.
	Bory, S., Grisoni, M., Duval, M. F., & Besse, P. (2008). Biodiversity and preservation of vanilla: present state of knowledge. Genetic Resources and Crop Evolution, 55, 551-571.
	Brevis, P. A., Bassil, N. V., Ballington, J. R., & Hancock, J. F. (2008). Impact of wide hybridization on highbush blueberry breeding. Journal of the American Society for Horticultural Science, 133(3), 427-437.
	Brevis, P. A., NeSmith, D. S., & Wetzstein, H. Y. (2006). Flower age affects fruit set and stigmatic receptivity in rabbiteye blueberry. HortScience, 41(7), 1537-1540.
	Brewbaker, J. L. (1955). Studies of oppositional allelism in Trifolium nigrescens. Hereditas, 41(3‐4), 367-375.
	Brink, R. A., & Cooper, D. C. (1938). Partial self-incompatibility in Medicago sativa. Proceedings of the National Academy of Sciences, 24(11), 497-499.
	Broz, A. K., Miller, C. M., Baek, Y. S., Tovar-Méndez, A., Acosta-Quezada, P. G., Riofrío-Cuenca, T. E., Rusch, D. B., & Bedinger, P. A. (2021). S-RNase alleles associated with self-compatibility in the tomato clade: structure, origins, and expression plasticity. Frontiers in Genetics, 12, 780793.
	Bubar, J. S. (1958). An association between variability in ovule development within ovaries and self-incompatibility in Lotus (Leguminosae). Canadian Journal of Botany, 36(1), 65-72.
	Bubar, J. S. (1959). Differences between self-incompatibility and self-sterility. Nature, 183(4658), 411-412.
	Burger, D. W. (1985). Pollination effects on fruit production of ‘Star Ruby’ grapefruit (Citrus paradisi Macf.). Scientia Horticulturae, 25(1), 71-76.
	Burke, J. M., Tang, S., Knapp, S. J., & Rieseberg, L. H. (2002). Genetic analysis of sunflower domestication. Genetics, 161(3), 1257-1267.
	Busbice, T. H. (1968). Effects of inbreeding on fertility in Medicagos sativa L.. Crop Science, 8(2), 231-234.
	Busbice, T. H., Gurgis, R. Y., & Collins, H. B. (1975). Effect of selection for self‐fertility and self‐sterility in alfalfa and related characters. Crop Science, 15(4), 471-475.
	Busbice, T. H., & Wilsie, C. P. (1966). Inbreeding depression and heterosis in autotetraploids with application to Medicago sativa L. Euphytica, 15, 52-67.
	Cachi, A. M., & Wünsch, A. (2011). Characterization and mapping of non-S gametophytic self-compatibility in sweet cherry (Prunus avium L.). Journal of Experimental Botany, 62(6), 1847-1856.
	Cachi, A. M., & Wünsch, A. (2014). Characterization of self-compatibility in sweet cherry varieties by crossing experiments and molecular genetic analysis. Tree Genetics & Genomes, 10(5), 1205-1212.
	Cameron, J. W., Cole Jr, D., & Nauer, E. M. (1960). Fruit size in relation to seed number in the Valencia orange and some other citrus varieties. Proceedings of the American Society for Horticultural Science, 76, 170-180.
	Campbell, T. A. (2000). Molecular analysis of genetic relatedness among alfalfa clones differing in levels of self-incompatibility. Canadian Journal of Plant Science, 80(3), 559-564.
	Campbell, T. A., & He, Y. (1997). Factorial analysis of self-incompatibility in alfalfa. Canadian Journal of Plant Science, 77(1), 69-73.
	Carrera, L., Sanzol, J., Herrero, M., & Hormaza, J. I. (2009). Genomic characterization of self-incompatibility ribonucleases (S-RNases) in loquat (Eriobotrya japonica Lindl.)(Rosaceae, Pyrinae). Molecular Breeding, 23, 539-551.
	Carrera, L., Sanzol, J., Soler, E., Herrero, M., & Hormaza, J. I. (2011). Molecular S-genotyping and determination of S-RNase-based incompatibility groups in loquat [Eriobotrya japonica (Thunb.) Lindl.]. Euphytica, 181, 267-275.
	Casey, N. M., Milbourne, D., Barth, S., Febrer, M., Jenkins, G., Abberton, M. T., Jones, C., & Thorogood, D. (2010). The genetic location of the self-incompatibility locus in white clover (Trifolium repens L.). Theoretical and Applied Genetics, 121, 567-576.
	Cavalcante, M. C., Oliveira, F. F., Maués, M. M., & Freitas, B. M. (2012). Pollination requirements and the foraging behavior of potential pollinators of cultivated Brazil nut (Bertholletia excelsa Bonpl.) trees in central Amazon rainforest. Psyche, 2012, 978019.
	Cawoy, V., Ledent, J. F., Kinet, J. M., & Jacquemart, A. L. (2009). Floral biology of common buckwheat (Fagopyrum esculentum Moench). The European Journal of Plant Science and Biotechnology, 3(1), 1-9.
	Certal, A. C., Almeida, R. B., Bošković, R., Oliveira, M. M., & Feijó, J. A. (2002). Structural and molecular analysis of self-incompatibility in almond (Prunus dulcis). Sexual Plant Reproduction, 15, 13-20.
	Chacoff, N. P., & Aizen, M. A. (2007). Pollination requirements of pigmented grapefruit (Citrus paradisi Macf.) from Northwestern Argentina. Crop Science, 47(3), 1143-1150.
	Chai, L., Ge, X., Biswas, M. K., Xu, Q., & Deng, X. (2011). Self-sterility in the mutant ‘Zigui shatian’ pummelo (Citrus grandis Osbeck) is due to abnormal post-zygotic embryo development and not self-incompatibility. Plant Cell, Tissue and Organ Culture, 104, 1-11.
	Chakrabarty, S. K., Chandrashekar, U. S., Prasad, M., Yadav, J. B., Singh, J. N., & Dadlani, M. (2011). Protogyny and self-incompatibility in Indian mustard (Brassica juncea (L.) Czern & Coss) - A new tool for hybrid development. Indian Journal of Genetics and Plant Breeding, 71(2), 170.
	Chamer, A. M., Medan, D., Mantese, A. I., & Bartoloni, N. J. (2015). Impact of pollination on sunflower yield: is pollen amount or pollen quality what matters?. Field Crops Research, 176, 61-70.
	Chang, Y., Gong, W., Xu, J., Gong, H., Song, Q., Xiao, S., & Yuan, D. (2023a). Integration of semi-in vivo assays and multi-omics data reveals the effect of galloylated catechins on self-pollen tube inhibition in Camellia oleifera. Horticulture Research, 10(1), uhac248.
	Chang, Y., Hu, S., Xu, J., Gong, H., Guo, X., Song, Q., Gong, W., & Yuan, D. (2023b). Identification of reference genes provides insights into the determinants of self-incompatibility in Camellia oleifera. Scientia Horticulturae, 321, 112301.
	Chao, C. C. T. (2005). Pollination study of mandarins and the effect on seediness and fruit size: implications for seedless mandarin production. HortScience, 40(2), 362-365.
	Chen, J., Chao, C. T., & Wei, X. (2018). Gojiberry breeding: current status and future prospects. In: Soneji, J., Nageswara-Rao, M. (eds.), Breeding and Health Benefits of Fruit and Nut Crops. IntechOpen, pp. 3-20.
	Chen, X., Hao, S., Wang, L., Fang, W., Wang, Y., & Li, X. (2012). Late-acting self-incompatibility in tea plant (Camellia sinensis). Biologia, 67(2), 347-351.
	Chen, W., Wan, H., Liu, F., Du, H., Zhang, C., Fan, W., & Zhu, A. (2023). Rapid evolution of T2/S-RNase genes in Fragaria linked to multiple transitions from self-incompatibility to self-compatibility. Plant Diversity, 45(2), 219-228.
	Choi, C., Tao, R., & Andersen, R. L. (2002). Identification of self-incompatibility alleles and pollen incompatibility groups in sweet cherry by PCR based s-allele typing and controlled pollination. Euphytica, 123, 9-20.
	Chu, Y. C., Lin, T. S., & Chang, J. C. (2015). Pollen effects on fruit set, seed weight, and shriveling of ‘73-S-20’ Litchi - with special reference to artificial induction of parthenocarpy. HortScience, 50(3), 369-373.
	Chumacero de Schawe, C., Durka, W., Tscharntke, T., Hensen, I., & Kessler, M. (2013). Gene flow and genetic diversity in cultivated and wild cacao (Theobroma cacao) in Bolivia. American Journal of Botany, 100(11), 2271-2279.
	Claessen, H., Keulemans, W., Van de Poel, B., & De Storme, N. (2019). Finding a compatible partner: Self-incompatibility in European pear (Pyrus communis); molecular control, genetic determination, and impact on fertilization and fruit set. Frontiers in Plant Science, 10, 407.
	Claessen, H., Van de Poel, B., Keulemans, W., & De Storme, N. (2022). A semi in vivo pollination technique to assess the level of gametophytic self-incompatibility and pollen tube growth in pear (Pyrus communis L.). Plant Reproduction, 35(2), 127-140.
	Cooper, D. C., & Brink, R. A. (1940). Partial self-incompatibility and the collapse of fertile ovules as factors affecting seed formation in alfalfa. Journal of Agricultural Research, 60(7), 453-472.
	Cope, F. W. (1958). Incompatibility in Theobroma cacao. Nature, 181(4604), 279-279.
	Cope, F. W. (1962). The mechanims of self-incompatibility in Theobroma cacao. Heredity, 17, 157-182.
	Cuevas, J., Hueso, J. J., & Puertas, M. (2003). Pollination requirements of loquat (Eriobotrya japonica Lindl.), cv. 'Algerie'. Fruits, 58(3), 157-165.
	De-Farias, L. F., Silva, S. A., Aona, L., & Oliveira, F. F. (2022). Floral biology and reproductive system of physic nut (Jatropha curcas L., Euphorbiaceae) in ‘Recôncavo da Bahia’, Brazil. Anais da Academia Brasileira de Ciências, 94(3), e20201814.
	Degani, C., Stern, R. A., El-Batsri, R., & Gazit, S. (1995). Pollen parent effect on the selective abscission of 'Mauritius' and 'Floridian' lychee fruitlets. Journal of the American Society for Horticultural Science, 120(3), 523-526.
	Delaney, L. E., & Igić, B. (2022). The phylogenetic distribution and frequency of self-incompatibility in Fabaceae. International Journal of Plant Sciences, 183(1), 30-42.
	De Lange, J. H., Skarup, O., & Vincent, A. P. (1974). The influence of cross-pollination and girdling on fruit set and seed content of citrus ‘Ortanique’. Scientia Horticulturae, 2(3), 285-292.
	Denisow, B. (2003). Self-pollination and self-fertility in eight cultivars of black currant (Ribes nigrum L.). Acta Biologica Cracoviensia Series Botanica, 45(1), 111-114.
	Dessureaux, L., & Gallais, A. (1969). Inbreeding and heterosis in autotetraploid alfalfa. I. Fertility. Canadian Journal of Genetics and Cytology, 11(3), 706-715.
	DeVetter, L. W., Chabert, S., Milbrath, M. O., Mallinger, R. E., Walters, J., Isaacs, R., Galinato, S. P., Kogan, C., Brouwer, K., Melathopoulos, A., & Eeraerts, M. (2022). Toward evidence-based decision support systems to optimize pollination and yields in highbush blueberry. Frontiers in Sustainable Food Systems, 6, 1006201.
	Dickinson, H. (1995). Dry stigmas, water and self-incompatibility in Brassica. Sexual Plant Reproduction, 8, 1-10.
	Distefano, G., Caruso, M., La Malfa, S., Gentile, A., & Tribulato, E. (2009). Histological and molecular analysis of pollen-pistil interaction in clementine. Plant Cell Reports, 28, 1439-1451.
	Dobrofsky, S., & Grant, W. F. (1980a). An investigation into the mechanism for reduced seed yield in Lotus corniculatus. Theoretical and Applied Genetics, 58, 157-160.
	Dobrofsky, S., & Grant, W. F. (1980b). Electrophoretic evidence supporting self-incompatibility in Lotus corniculatus. Canadian Journal of Botany, 58(6), 712-716.
	Dou, S., Zhang, T., Tu, J., Shen, J., Yi, B., Wen, J., Fu, T., Dai, C., & Ma, C. (2021). Generation of novel self‐incompatible Brassica napus by CRISPR/Cas9. Plant Biotechnology Journal, 19(5), 875.
	Duque-Y Duque, E. R., Aguirre-Saltos, M. B., & Tamayo-Domínguez, A. C. (2022). Phenotypic and genotypic characterization and pollination tests of 18 annatto (Bixa orellana L.) accessions in Costa Rica. Agronomía Costarricense, 46(2), 117-134.
	Dutta, S. K., Srivastav, M., Rymbai, H., Chaudhary, R., Singh, A. K., Dubey, A. K., & Lal, K. (2013). Pollen–pistil interaction studies in mango (Mangifera indica L.) cultivars. Scientia Horticulturae, 160, 213-221.
	Dzidzienyo, D. K., Bryan, G. J., Wilde, G., & Robbins, T. P. (2016). Allelic diversity of S-RNase alleles in diploid potato species. Theoretical and Applied Genetics, 129, 1985-2001.
	Eenink, A. H. (1981a). Compatibility and incompatibility in witloof-chicory (Cichorium intybus L.). 1. The influence of temperature and plant age on pollen germination and seed production. Euphytica, 30, 71-76.
	Eenink, A. H. (1981b). Compatibility and incompatibility in witloof-chicory (Cichorium intybus L.). 2. The incompatibility system. Euphytica, 30, 77-85.
	Eggers, E. J., van der Burgt, A., van Heusden, S. A., de Vries, M. E., Visser, R. G., Bachem, C. W., & Lindhout, P. (2021). Neofunctionalisation of the Sli gene leads to self-compatibility and facilitates precision breeding in potato. Nature Communications, 12(1), 4141.
	Ei, N. S. S., & Ismail, M. F. (2022). Evaluation on durian var. Musang King pollination compatibility regarding high fruit set. Pertanika Journal of Tropical Agricultural Science, 45(2), 469-479.
	El-Agamy, S. Z. A., Sherman, W. B., & Lyrene, P. M. (1981). Fruit set and seed number from self-and cross-pollinated highbush (4x) and rabbiteye (6x) blueberries. Journal of the American Society for Horticultural Science, 106(4), 443-445.
	El-Sawa, S. F. (1998). Pollination and breeding of jackfruit (Artocarpus heterophyllus Lam.) in South Florida. Master thesis, Florida International University.
	Fawcett, J. A., Takeshima, R., Kikuchi, S., Yazaki, E., Katsube-Tanaka, T., Dong, Y.,et al. (2023). Genome sequencing reveals the genetic architecture of heterostyly and domestication history of common buckwheat. Nature Plants, 9(8), 1236-1251.
	Fernandez i Marti, A., Castro, S., DeJong, T. M., & Dodd, R. S. (2021). Evaluation of the S-locus in Prunus domestica, characterization, phylogeny and 3D modelling. Plos one, 16(5), e0251305.
	Fernández i Martí, A., Hanada, T., Alonso, J. M., Yamane, H., Tao, R., & Socias i Company, R. (2009). A modifier locus affecting the expression of the S-RNase gene could be the cause of breakdown of self-incompatibility in almond. Sexual Plant Reproduction, 22, 179-186.
	Fick, G. N., & Miller, J. F. (1997). Sunflower breeding. In: Schneiter, A. A. (ed.), Sunflower Technology and Production. Soil Science Society of America, pp. 395-439.
	Figueiredo, M. C. C., Passos, A. R., Hughes, F. M., dos Santos, K. S., da Silva, A. L., & Soares, T. L. (2020). Reproductive biology of Physalis angulata L. (Solanaceae). Scientia Horticulturae, 267, 109307.
	Ford, C. S., & Wilkinson, M. J. (2012). Confocal observations of late-acting self-incompatibility in Theobroma cacao L. Sexual Plant Reproduction, 25, 169-183.
	Freitas, B. M., Alves, J. E., Brandão, G. F., & Araújo, Z. B. (1999). Pollination requirements of West Indian cherry (Malpighia emarginata) and its putative pollinators, Centris bees, in NE Brazil. The Journal of Agricultural Science, 133(3), 303-311.
	Fresnedo-Ramírez, J. (2013). The floral biology of Jatropha curcas L. - a review. Tropical Plant Biology, 6, 1-15.
	Fröborg, H. (1996). Pollination and seed production in five boreal species of Vaccinium and Andromeda (Ericaceae). Canadian Journal of Botany, 74(9), 1363-1368.
	Fujii, S., Kubo, K. I., & Takayama, S. (2016). Non-self-and self-recognition models in plant self-incompatibility. Nature Plants, 2(9), 1-9.
	Fujimoto, R., Sugimura, T., & Nishio, T. (2006). Gene conversion from SLG to SRK resulting in self-compatibility in Brassica rapa. FEBS Letters, 580(2), 425-430.
	Gambetta, G., Gravina, A., Fasiolo, C., Fornero, C., Galiger, S., Inzaurralde, C., & Rey, F. (2013). Self-incompatibility, parthenocarpy and reduction of seed presence in ‘Afourer’ mandarin. Scientia Horticulturae, 164, 183-188.
	Gandhi, S. D., Heesacker, A. F., Freeman, C. A., Argyris, J., Bradford, K., & Knapp, S. J. (2005). The self-incompatibility locus (S) and quantitative trait loci for self-pollination and seed dormancy in sunflower. Theoretical and Applied Genetics, 111, 619-629.
	Garvey, E. J., & Lyrene, P. M. (1987). Self incompatibility in 19 native blueberry selections. Journal of the American Society for Horticultural Science, 112(5), 856-858.
	Gehrke-Vélez, M., Castillo-Vera, A., Ruiz-Bello, C., Moreno-Martinez, J. L., & Moreno-Basurto, G. (2012). Delayed self-incompatibility causes morphological alterations and crop reduction in ‘Ataúlfo’ mango (Mangifera indica L.). New Zealand Journal of Crop and Horticultural Science, 40(4), 215-227.
	Geleta, M., & Bryngelsson, T. (2010). Population genetics of self-incompatibility and developing self-compatible genotypes in niger (Guizotia abyssinica). Euphytica, 176, 417-430.
	Gibbs, P. E. (2014). Late‐acting self‐incompatibility - the pariah breeding system in flowering plants. New Phytologist, 203(3), 717-734.
	Glišić, I., Milatović, D., Cerović, R., Radičević, S., Đorđević, M., & Milošević, N. (2017). Examination of self-compatibility in promising plum (Prunus domestica L.) genotypes developed at the Fruit Research Institute, Čačak. Scientia Horticulturae, 224, 156-162.
	Gómez, E. M., Buti, M., Sargent, D. J., Dicenta, F., & Ortega, E. (2019a). Transcriptomic analysis of pollen-pistil interactions in almond (Prunus dulcis) identifies candidate genes for components of gametophytic self-incompatibility. Tree Genetics & Genomes, 15(4), 53.
	Gómez, E. M., Dicenta, F., Batlle, I., Romero, A., & Ortega, E. (2019b). Cross-incompatibility in the cultivated almond (Prunus dulcis): Updating, revision and correction. Scientia Horticulturae, 245, 218-223.
	Gonthier, L., Blassiau, C., Mörchen, M., Cadalen, T., Poiret, M., Hendriks, T., & Quillet, M. C. (2013). High-density genetic maps for loci involved in nuclear male sterility (NMS1) and sporophytic self-incompatibility (S-locus) in chicory (Cichorium intybus L., Asteraceae). Theoretical and Applied Genetics, 126, 2103-2121.
	Goring, D. R., Glavin, T. L., Schafer, U., & Rothstein, S. J. (1993). An S receptor kinase gene in self-compatible Brassica napus has a 1-bp deletion. The Plant Cell, 5(5), 531-539.
	Gu, C., Liu, Q. Z., Yang, Y. N., Zhang, S. J., Khan, M. A., Wu, J., & Zhang, S. L. (2013). Inheritance of hetero-diploid pollen S-haplotype in self-compatible tetraploid Chinese cherry (Prunus pseudocerasus Lindl). PLoS One, 8(4), e61219.
	Guerra, M. E., Guerrero, B. I., Casadomet, C., & Rodrigo, J. (2020). Self-(in)compatibility, S-RNase allele identification, and selection of pollinizers in new Japanese plum-type cultivars. Scientia Horticulturae, 261, 109022.
	Guerra, M. E., & Rodrigo, J. (2015). Japanese plum pollination: A review. Scientia Horticulturae, 197, 674-686.
	Guillaume, P., & Jacquemart, A. L. (1999). Early-inbreeding depression in Vaccinium myrtillus and V. vitis-idaea. Protoplasma, 208, 107-114.
	Halász, J., Kurilla, A., & Hegedűs, A. (2014). Preliminary characterization of the self-incompatibility genotypes of European plum (Prunus domestica L.) cultivars. International Journal of Horticultural Science, 3(20), 23-26.
	Halász, J., Pedryc, A., & Hegedűs, A. (2007). Origin and dissemination of the pollen‐part mutated SC haplotype which confers self‐compatibility in apricot (Prunus armeniaca). New Phytologist, 176(4), 792-803.
	Hancock, J. F. (2005). Contributions of domesticated plant studies to our understanding of plant evolution. Annals of Botany, 96(6), 953-963.
	Hao, Q., Peng, L. P., Li, Z., Men, S. Q., Tong, N. N., Shu, Q. Y., & Liu, Z. A. (2019). Paternal effects on fatty acid composition of tree peony seed oil. Euphytica, 215, 1-12.
	Harrison, R. E., Luby, J. J., & Ascher, P. D. (1993). Genetic characteristics of self fertility in highbush and half-high blueberries. Euphytica, 67, 79-88.
	Hauck, N. R., Yamane, H., Tao, R., & Iezzoni, A. F. (2002). Self-compatibility and incompatibility in tetraploid sour cherry (Prunus cerasus L.). Sexual Plant Reproduction, 15, 39-46.
	Hauck, N. R., Yamane, H., Tao, R., & Iezzoni, A. F. (2006). Accumulation of nonfunctional S-haplotypes results in the breakdown of gametophytic self-incompatibility in tetraploid Prunus. Genetics, 172(2), 1191-1198.
	He, M., Li, L., Xu, Y., Mu, J., Xie, Z., Gu, C., & Zhang, S. (2022). Identification of S-genotypes and a novel S-RNase in 84 native Chinese pear accessions. Horticultural Plant Journal, 8(6), 713-726.
	He, Y., Song, Q., Chen, S., Wu, Y., Zheng, G., Feng, J., Yang, Z., Lin, W., Li, Y., & Chen, H. (2020a). Transcriptome analysis of self-and cross-pollinated pistils revealing candidate unigenes of self-incompatibility in Camellia oleifera. The Journal of Horticultural Science and Biotechnology, 95(1), 19-31.
	He, Y., Song, Q., Wu, Y., Ye, S., Chen, S., & Chen, H. (2020b). TMT-based quantitative proteomic analysis reveals the crucial biological pathways involved in self-incompatibility responses in Camellia oleifera. International Journal of Molecular Sciences, 21(6), 1987.
	Hegedüs, A., Szabó, Z., Nyéki, J., Halász, J., & Pedryc, A. (2006). Molecular analysis of S-haplotypes in peach, a self-compatible Prunus species. Journal of the American Society for Horticultural Science, 131(6), 738-743.
	Hellman, E. W., & Moore, J. N. (1983). Effect of genetic relationship to pollinizer on fruit, seed, and seedling parameters in highbush and rabbiteye blueberries. Journal of the American Society for Horticultural Science, 108(3), 401-405.
	Herrera, S., Lora, J., Hormaza, J. I., Herrero, M., & Rodrigo, J. (2018). Optimizing production in the new generation of apricot cultivars: self-incompatibility, S-RNase allele identification, and incompatibility group assignment. Frontiers in Plant Science, 9, 527.
	Herrera, S., Lora, J., Hormaza, J. I., & Rodrigo, J. (2022). Self-Incompatibility in Apricot: Identifying Pollination Require
	Hokanson, K., & Hancock, J. (2000). Early-acting inbreeding depression in three species of Vaccinium (Ericaceae). Sexual Plant Reproduction, 13, 145-150.
	Holanda-Neto, J. D., Freitas, B. M., Bueno, D. M., & Araújo, Z. D. (2002). Low seed/nut productivity in cashew (Anacardium occidentale): Effects of self-incompatibility and honey bee (Apis mellifera) foraging behaviour. The Journal of Horticultural Science and Biotechnology, 77(2), 226-231.
	Honsho, C., Yonemori, K., Somsri, S., Subhadrabandhu, S., & Sugiura, A. (2004). Marked improvement of fruit set in Thai durian by artificial cross-pollination. Scientia Horticulturae, 101(4), 399-406.
	Honsho, C., Kotsubo, M., Fukuda, Y., Hamabata, Y., Kurogi, Y., Nishiwaki, A., & Tetsumura, T. (2009a). Reproductive characteristics for self-compatibility and seedlessness in ‘Nishiuchi Konatsu’, a bud mutation of Hyuganatsu (Citrus tamurana hort. ex Tanaka). HortScience, 44(6), 1547-1551.
	Honsho, C., Somsri, S., Salakpetch, S., Tetsumura, T., Yonemoto, Y., & Yonemori, K. (2009b). Pollen sources effects on seed formation and fruit characteristics in Thai durians. Tropical Agriculture and Development, 53(1), 28-32.
	Honsho, C., Ushijima, K., Anraku, M., Ishimura, S., Yu, Q., Gmitter Jr, F. G., & Tetsumura, T. (2021). Association of T2/S-RNase with self-incompatibility of japanese citrus accessions examined by transcriptomic, phylogenetic, and genetic approaches. Frontiers in Plant Science, 12, 638321.
	Hosaka, K., & Hanneman, R. E. (1998). Genetics of self-compatibility in a self-incompatible wild diploid potato species Solanum chacoense. 2. Localization of an S locus inhibitor (Sli) gene on the potato genome using DNA markers. Euphytica, 103, 265-271.
	Howard, H. W. (1942). Self-incompatibility in polyploid forms of Brassica and Raphanus. Nature, 149(3776), 302-303.
	Howlett, B. G., Read, S. F., Alavi, M., Cutting, B. T., Nelson, W. R., Goodwin, R. M., Cross, S., Thorp, T. G., & Pattemore, D. E. (2019). Cross-pollination enhances macadamia yields, even with branch-level resource limitation. HortScience, 54(4), 609-615.
	Hu, G., Gao, C., Fan, X., Gong, W., & Yuan, D. (2020). Pollination compatibility and xenia in Camellia oleifera. HortScience, 55(6), 898-905.
	Hummer, K. E., Bassil, N. V., Rodríquez Armenta, H. P., & Olmstead, J. W. (2015). Vaccinium species ploidy assessment. Acta Horticulturae, 1101, 199-204.
	Hummer, K. E., Pomper, K. W., Postman, J., Graham, C. J., Stover, E., Mercure, E. W., Aradhya, M., Crisosto, C. H., Ferguson, L., Thompson, M. M., Byers, P., & Zee, F. (2012). Emerging fruit crops. In: Badenes, M. L., Byrne, D. H. (eds.), Fruit breeding. Springer, pp. 97-147.
	Igic, B., Bohs, L., & Kohn, J. R. (2004). Historical inferences from the self‐incompatibility locus. New Phytologist, 161(1), 97-105.
	Igic, B., & Kohn, J. R. (2001). Evolutionary relationships among self-incompatibility RNases. Proceedings of the National Academy of Sciences, 98(23), 13167-13171.
	Igic, B., Lande, R., & Kohn, J. R. (2008). Loss of self-incompatibility and its evolutionary consequences. International Journal of Plant Sciences, 169(1), 93-104.
	Jahromi, H. A., Zarei, A., & Mohammadkhani, A. (2019). Analysis the effects of pollen grain sources on the fruits set and their characteristics of ‘Clementine’ mandarin using microscopic and molecular approaches. Scientia Horticulturae, 249, 347-354.
	Jiao, E., Li, X., He, J., & Dai, G. (2013). Pollination compatibility of six Lycium barbarum L. varieties. Agricultural Science & Technology, 14(11), 1542.
	Kakade, V., Dubey, A. K., Sharma, R. M., & Malik, S. K. (2017). Gametophytic self-incompatibility causes seedlessness in ‘Kagzi Kalan’ lemon (Citrus limon). The Journal of Horticultural Science and Biotechnology, 92(3), 303-312.
	Kappel, C., Huu, C. N., & Lenhard, M. (2017). A short story gets longer: recent insights into the molecular basis of heterostyly. Journal of Experimental Botany, 68(21-22), 5719-5730.
	Kardile, H. B., Yilma, S., & Sathuvalli, V. (2022). Molecular approaches to overcome self-incompatibility in diploid potatoes. Plants, 11(10), 1328.
	Kaufmann, H., Salamini, F., & Thompson, R. D. (1991). Sequence variability and gene structure at the self-incompatibility locus of Solanum tuberosum. Molecular and General Genetics, 226, 457-466.
	Kaur, K., Dhillon, G. P. S., & Gill, R. I. S. (2011). Floral biology and breeding system of Jatropha curcas in North-Western India. Journal of Tropical Forest Science, 4-9.
	Kawagoe, T., & Suzuki, N. (2005). Self-pollen on a stigma interferes with outcrossed seed production in a self-incompatible monoecious plant, Akebia quinata (Lardizabalaceae). Functional Ecology, 49-54.
	Kempf, K., Grieder, C., Walter, A., Widmer, F., Reinhard, S., & Kölliker, R. (2015). Evidence and consequences of self-fertilisation in the predominantly outbreeding forage legume Onobrychis viciifolia. BMC Genetics, 16(1), 1-12.
	Klein, A. M., Vaissière, B. E., Cane, J. H., Steffan-Dewenter, I., Cunningham, S. A., Kremen, C., & Tscharntke, T. (2007). Importance of pollinators in changing landscapes for world crops. Proceedings of the Royal Society B: Biological Sciences, 274(1608), 303-313.
	Knapp, J. L., Bartlett, L. J., & Osborne, J. L. (2017). Re‐evaluating strategies for pollinator‐dependent crops: How useful is parthenocarpy?. Journal of Applied Ecology, 54(4), 1171-1179.
	Knight Jr, R. J. (1965). Heterostyly and pollination in carambola. Proceedings of the Florida State Horticultural Society, 78, 375-377.
	Knight, R. J. (1982). Partial loss of self-incompatibility in ‘Golden Star’ carambola. HortScience, 17(1), 72-72.
	Knight, R., & Rogers, H. H. (1955). Incompatibility in Theobroma cacao. Heredity, 9(1), 69-77.
	Kodad, O., & Socias i Company, R. S. (2008). Fruit set evaluation for self-compatibility selection in almond. Scientia horticulturae, 118(3), 260-265.
	Koffi, A., Séverin, B. B., Guillaume, K. K., Bertin, Y. K., Clémence, K. L., Sylvère, Y. K., & Yao, D. (2013). Effect of pollen load, source and mixture on reproduction success of four cultivars of Citrullus lanatus (Thunb.) Matsumara and Nakai (cucurbitaceae). Scientia Horticulturae, 164, 521-531.
	Koltowski, Z., Pluta, S., Jablonski, B., & Szklanowska, K. (1999). Pollination requirements of eight cultivars of black currant (Ribes nigrum L.). The Journal of Horticultural Science and Biotechnology, 74(4), 472-474.
	Kowyama, Y., Tsuchiya, T., & Kakeda, K. (2008). Molecular genetics of sporophytic self-Incompatibility in Ipomoea, a member of the Convolvulaceae. In: Franklin-Tong, V. E. (ed.), Self-Incompatibility in Flowering Plants. Evolution, Diversity, and Mechanisms. Springer, pp. 259-274.
	Krebs, S. L., & Hancock, J. F. (1988). The consequences of inbreeding on fertility in Vaccinium corymbosum L. Journal of the American Society for Horticultural Science, 113(6), 914-918.
	Krebs, S. L., & Hancock, J. F. (1990). Early-acting inbreeding depression and reproductive success in the highbush blueberry, Vaccinium corymbosum L. Theoretical and Applied Genetics, 79, 825-832.
	Krebs, S. L., & Hancock, J. F. (1991). Embryonic genetic load in the highbush blueberry, Vaccinium corymbosum (Ericaceae). American Journal of Botany, 78(10), 1427-1437.
	Lal, N., Gupta, A. K., Marboh, E. S., Kumar, A., & Nath, V. (2021). Effect of mode of pollination on fruit set and fruit characteristics in litchi. Erwerbs-Obstbau, 63(2), 227-232.
	Lanaud, C., Fouet, O., Legavre, T., Lopes, U., Sounigo, O., Eyango, M. C., et al. (2017). Deciphering the Theobroma cacao self-incompatibility system: from genomics to diagnostic markers for self-compatibility. Journal of Experimental Botany, 68(17), 4775-4790.
	Larue, C., Klein, E. K., & Petit, R. J. (2023). Sexual interference revealed by joint study of male and female pollination success in chestnut. Molecular Ecology, 32(5), 1211-1228.
	Larue, C., & Petit, R. J. (2023). Strong pollen limitation in genetically uniform hybrid chestnut orchards despite proximity to chestnut forests. Annals of Forest Science, 80, 37.
	Larue, C., & Petit, R. J. (2024). Harmful self‐pollination drives gynodioecy in European chestnut, a self‐incompatible tree. American Journal of Botany, e16329.
	Lashermes, P., Couturon, E., Moreau, N., Paillard, M., & Louarn, J. (1996). Inheritance and genetic mapping of self-incompatibility in Coffea canephora Pierre. Theoretical and Applied Genetics, 93, 458-462.
	Lassen, K. M., Kjær, E. D., Ouédraogo, M., Dupont, Y. L., & Nielsen, L. R. (2018). Controlled pollinations reveal self-incompatibility and inbreeding depression in the nutritionally important parkland tree, Parkia biglobosa, in Burkina Faso. Journal of Pollination Ecology, 24, 144-156.
	Leduc, N., Douglas, G. C., Monnier, M., & Connolly, V. (1990). Pollination in vitro: effects on the growth of pollen tubes, seed set and gametophytic self-incompatibility in Trifolium pratense L. and T. repens L. Theoretical and Applied Genetics, 80, 657-664.
	Lewis, D., Verma, S. C., & Zuberi, M. I. (1988). Gametophytic-sporophytic incompatibility in the Cruciferae - Raphanus sativus. Heredity, 61(3), 355-366.
	Li, C., Long, Y., Lu, M., Zhou, J., Wang, S., Xu, Y., & Tan, X. (2023a). Gene coexpression analysis reveals key pathways and hub genes related to late-acting self-incompatibility in Camellia oleifera. Frontiers in Plant Science, 13, 1065872.
	Li, C., Lu, M., Zhou, J., Wang, S., Long, Y., Xu, Y., & Tan, X. (2023b). Transcriptome analysis of the late-acting self-incompatibility associated with RNase T2 family in Camellia oleifera. Plants, 12(10), 1932.
	Li, J. C., Wang, Y., Dai, H. F., & Sun, Q. (2022). Global transcriptome dissection of pollen-pistil interactions induced self-incompatibility in dragon fruit (Selenicereus spp.). PeerJ, 10, e14165.
	Liang, M., Cao, Z., Zhu, A., Liu, Y., Tao, M., Yang, H., et al. (2020). Evolution of self-compatibility by a mutant Sm-RNase in citrus. Nature Plants, 6(2), 131-142.
	Liao, T., Yuan, D. Y., Zou, F., Gao, C., Yang, Y., Zhang, L., & Tan, X. F. (2014). Self-sterility in Camellia oleifera may be due to the prezygotic late-acting self-incompatibility. Plos one, 9(6), e99639.
	Lichtenzveig, J., Abbo, S., Nerd, A., Tel‐Zur, N., & Mizrahi, Y. (2000). Cytology and mating systems in the climbing cacti Hylocereus and Selenicereus. American Journal of Botany, 87(7), 1058-1065.
	Lim, T. K., & Luders, L. (1998). Durian flowering, pollination and incompatibility studies. Annals of Applied Biology, 132(1), 151-165.
	Lin, W., Qin, S., Chen, S., Xu, L., Yang, Z., Lin, X., et al. (2025). Cell elongation and altered phytohormone levels play a role in establishing distyly in Averrhoa carambola. Gene, 149167.
	Liu, A., & Burke, J. M. (2006). Patterns of nucleotide diversity in wild and cultivated sunflower. Genetics, 173(1), 321-330.
	Liu, S., Guo, R., Zhao, J., Xia, E., Tao, Y., Zhou, Q., Chen, Z., Xie, H., Zhu, J., & Wei, C. (2023). Cytological and transcriptional insights of late-acting self-incompatibility in tea plants (Camellia sinensis). Beverage Plant Research, 3(1).
	Lo, K. H., Chen, I. Z., & Chang, T. L. (2007). Pollen-tube growth behaviour in ‘Chanee’ and ‘Monthong’ durians (Durio zibethinus L.) after selfing and reciprocal crossing. The Journal of Horticultural Science and Biotechnology, 82(6), 824-828.
	López, M. E., Ramirez, O. A., Dubon, A., Ribeiro, T. H. C., Diaz, F. J., & Chalfun-Junior, A. (2021). Sexual compatibility in cacao clones drives arrangements in the field leading to high yield. Scientia Horticulturae, 287, 110276.
	Lucchin, M., Varotto, S., Barcaccia, G., & Parrini, P. (2008). Chicory and endive. In: Prohens, J., Nuez, F. (eds.), Vegetables I: Asteraceae, Brassicaceae, Chenopodiaceae, and Cucurbitaceae. Springer, pp. 3-48.
	Lundqvist, A. (1993). The self‐incompatibility system in Lotus tenuis (Fabaceae). Hereditas, 119(1), 59-66.
	Luo, C. W., Li, K., Chen, Y., & Sun, Y. Y. (2007). Floral display and breeding system of Jatropha curcas L. Forestry Studies in China, 9, 114-119.
	Ma, Q., Chen, C., Zeng, Z., Zou, Z., Li, H., Zhou, Q., Chen, X., Sun, K., & Li, X. (2018). Transcriptomic analysis between self-and cross-pollinated pistils of tea plants (Camellia sinensis). BMC Genomics, 19(1), 1-12.
	Ma, G., Xia, T., Sun, X., Chen, J., Yao, X., Wang, C., Chen, Y., Feng, Y., Feng, X., Xie, S., Zheng, D., & Wang, J. (2023). Identification and analysis of CdS-RNase in Camellia drupifera: A key determinant of late-acting self-incompatibility. Industrial Crops and Products, 203, 116990.
	Ma, L., Zhang, C., Zhang, B., Tang, F., Li, F., Liao, Q., et al. (2021). A nonS-locus F-box gene breaks self-incompatibility in diploid potatoes. Nature Communications, 12(1), 4142.
	Mackenzie, K. E. (1995). Pollination requirements of the American cranberry. Journal of Small Fruit & Viticulture, 2(3), 33-44.
	Madureira, H. C., Pereira, T. N., Da Cunha, M., Klein, D. E., de Oliveira, M. V., de Mattos, L., & de Souza Filho, G. A. (2014). Self-incompatibility in passion fruit: cellular responses in incompatible pollinations. Biologia, 69, 574-584.
	Markova, D. N., Petersen, J. J., Yam, S. E., Corral, A., Valle, M. J., Li, W., & Chetelat, R. T. (2017). Evolutionary history of two pollen self‐incompatibility factors reveals alternate routes to self‐compatibility within Solanum. American Journal of Botany, 104(12), 1904-1919.
	Martin, F. W. (1965). Incompatibility in the sweet potato. A review. Economic Botany, 19(4), 406-415.
	Maruthi, R. T., Kumar, A. A., Choudhary, S. B., Sharma, H. K., Prasannakumar, N. R., Thribhuvan, R., Saha, D., & Mitra, J. (2023). Reproductive analysis of sexual interference and role of pollinators in sunnhemp: a late-acting self-incompatible crop. Euphytica, 219(10), 112.
	Matsui, K., & Yasui, Y. (2020a). Buckwheat heteromorphic self-incompatibility: genetics, genomics and application to breeding. Breeding Science, 70(1), 32-38.
	Matsui, K., & Yasui, Y. (2020b). Genetic and genomic research for the development of an efficient breeding system in heterostylous self-incompatible common buckwheat (Fagopyrum esculentum). Theoretical and Applied Genetics, 133(5), 1641-1653.
	Matsumoto, D., Shimizu, S., Shimazaki, A., Ito, K., & Taira, S. (2022). Effects of self-pollen contamination in artificial pollination on fruit set of ‘Fuji Murasaki’ Akebia trifoliata. The Horticulture Journal, 91(4), 431-436.
	May, P. G., & Spears Jr, E. E. (1988). Andromonoecy and variation in phenotypic gender of Passiflora incarnata (Passifloraceae). American Journal of Botany, 75(12), 1830-1841.
	McGregor, S. E. (1976). Insect Pollination of Cultivated Crop Plants. Agriculture Handbook No. 496. Agricultural Research Service, United States Department of Agriculture.
	McKay, J. W. (1942). Self-sterility in the Chinese chestnut (Castanea mollissima). Proceedings of the American Society for Horticulture Science, 41, 156-160.
	Meader, E. M., & Darrow, G. M. (1947). Pollination of the rabbiteye blueberry and related species. Proceedings of the American Society of Horticulture Science, 49, 267-274.
	Mesejo, C., Yuste, R., Martínez‐Fuentes, A., Reig, C., Iglesias, D. J., Primo‐Millo, E., & Agustí, M. (2013). Self‐pollination and parthenocarpic ability in developing ovaries of self‐incompatible Clementine mandarins (Citrus clementina). Physiologia Plantarum, 148(1), 87-96.
	Mesejo, C., Yuste, R., Reig, C., Martínez-Fuentes, A., Iglesias, D. J., Muñoz-Fambuena, N., Bermejo, A., Germanà, A., Primo-Millo, E., & Agustí, M. (2016). Gibberellin reactivates and maintains ovary-wall cell division causing fruit set in parthenocarpic Citrus species. Plant Science, 247, 13-24.
	Miljuš-Ðukiü, J., Banoviü, B., Ninkoviü, S., & Radoviü, S. (2010). The heteromorphic sporophytic self-incompatibility system of buckwheat (Fagopyrum esculentum Moench). European Journal of Plant Science and Biotechnology, 4, 51-56.
	Miller, J. S., Kamath, A., Damashek, J., & Levin, R. A. (2011). Out of America to Africa or Asia: Inference of dispersal histories using nuclear and plastid DNA and the S-RNase self-incompatibility locus. Molecular Biology and Evolution, 28(1), 793-801.
	Miri, R. K., & Bubar, J. S. (1966). Self-incompatibility as an outcrossing mechanism in birdsfoot trefoil (Lotus corniculatus). Canadian Journal of Plant Science, 46(4), 411-418.
	Montalt, R., Vives, M. C., Navarro, L., Ollitrault, P., & Aleza, P. (2021). Parthenocarpy and self-incompatibility in mandarins. Agronomy, 11(10), 2023.
	Moreira, R. A., Rodrigues, M. A., SOUZA, R. C., SILVA, A. D., Silva, F. O., Lima, C. G., Pio, L. A. S. & Pasqual, M. (2022). Natural and artificial pollination of white-fleshed pitaya. Anais da Academia Brasileira de Ciências, 94, e20211200.
	Mori, S. A., & Prance, G. T. (1990). Taxonomy, ecology, and economic botany of the Brazil nut (Bertholletia excelsa Humb. & Bonpl.: Lecythidaceae). Advances in Economic Botany, 8, 130-150.
	Morley, F. H. W. (1963). The mode of pollination in strawberry clover (Trifolium fragiferum). Australian Journal of Experimental Agriculture, 3(8), 5-8.
	Mota, M., Tavares, L., & Oliveira, C. M. (2007). Identification of S-alleles in pear (Pyrus communis L.) cv. ‘Rocha’ and other European cultivars. Scientia Horticulturae, 113(1), 13-19.
	Moura, C. F., Oliveira, L. D. S., de Souza, K. O., da Franca, L. G., Ribeiro, L. B., de Souza, P. A., & de Miranda, M. R. (2018). Acerola—Malpighia emarginata. In: Rodrigues, S., de Oliveira Silva, E., de Brito, E. S. (eds.), Exotic Fruits. Reference Guide. Academic Press, pp. 7-14.
	Muñoz-Sanz, J. V., Zuriaga, E., López, I., Badenes, M. L., & Romero, C. (2017). Self-(in)compatibility in apricot germplasm is controlled by two major loci, S and M. BMC Plant Biology, 17, 1-16.
	Murray, B. G. (1986). Floral biology and self-incompatibility in Linum. Botanical Gazette, 147(3), 327-333.
	Nasrallah, J. B., & Nasrallah, M. E. (1989). The molecular genetics of self-incompatibility in Brassica. Annual Review of Genetics, 23(1), 121-139.
	Nasrallah, J. B., & Nasrallah, M. E. (1993). Pollen stigma signaling in the sporophytic self-incompatibility response. The Plant Cell, 5(10), 1325.
	Nasrallah, J. B., Nishio, T., & Nasrallah, M. E. (1991). The self-incompatibility genes of Brassica: expression and use in genetic ablation of floral tissues. Annual Review of Plant Biology, 42(1), 393-422.
	Nasrallah, J. B., Yu, S. M., & Nasrallah, M. E. (1988). Self-incompatibility genes of Brassica oleracea: expression, isolation, and structure. Proceedings of the National Academy of Sciences, 85(15), 5551-5555.
	Negussie, A., Achten, W. M., Verboven, H. A., Hermy, M., & Muys, B. (2014). Floral display and effects of natural and artificial pollination on fruiting and seed yield of the tropical biofuel crop Jatropha curcas L. GCB Bioenergy, 6(3), 210-218.
	Nemomissa, S., Bekele, E., & Dagne, K. (1999). Self-incompatibility system in the Ethiopian populations of Guizotia abyssinica (L;F.) Cass. (niger). Sinet: Ethiopian Journal of Science, 22(1), 67-88.
	Nikzad Gharehaghaji, A., Arzani, K., Abdollahi, H., Shojaeiyan, A., Dondini, L., & De Franceschi, P. (2014). Genomic characterization of self-incompatibility ribonucleases in the Central Asian pear germplasm and introgression of new alleles from other species of the genus Pyrus. Tree Genetics & Genomes, 10, 411-428.
	Norman, E. M., Rice, K., & Cochran, S. (1992). Reproductive biology of Asimina parviflora (Annonaceae). Bulletin of the Torrey Botanical Club, 119(1),1-5.
	Novikova, P. Y., Kolesnikova, U. K., & Scott, A. D. (2023). Ancestral self-compatibility facilitates the establishment of allopolyploids in Brassicaceae. Plant Reproduction, 36(1), 125-138.
	Nowak, M. D., Davis, A. P., Anthony, F., & Yoder, A. D. (2011). Expression and trans-specific polymorphism of self-incompatibility RNases in Coffea (Rubiaceae). PloS one, 6(6), e21019.
	Nuortila, C., Tuomi, J., Aspi, J., & Laine, K. (2006). Early-acting inbreeding depression in a clonal dwarf shrub, Vaccinium myrtillus, in a northern boreal forest. Annales Botanici Fennici, 43(1), 36-48.
	Nyadanu, D., Lowor, S. T., Dogbatsey, J. A., & Akpertey, A. (2023a). Identifying key contributing pollen and stigma biochemical traits driving genetic diversity and sexual compatibility in kola [Cola nitida (Vent.) Schott & Endl.]. Euphytica, 219(9), 94.
	Nyadanu, D., Lowor, S. T., Dogbatse, J. A., Pobee, P., & Akpertey, A. (2023b). Genetic variation of pollen functional quality traits and their relation to sexual compatibility in kola (Cola nitida (Vent.) Schott & Endl.). Ecological Genetics and Genomics, 27, 100166.
	Nyadanu, D., Lowor, S. T., Pobee, P., Dogbatse, J. A., Akpertey, A., & Brarko-Marfo, M. (2023c). Heterosis patterns and sources of self-compatibility, cross-compatibility and key nut traits within single and double hybrid crosses of kola [Cola nitida (Vent) Schott and Endl.]. Scientific Reports, 13(1), 8036.
	Nyadanu, D., Lowor, S. T., Tchokponhoue, D. A., Pobee, P., Nunekpeku, W., Brako-Marfo, M., Okyere, D., Owusu-Ansah, F., & Ofori, A. (2021). Combining ability and gene action for sexual compatibility and pattern of nut colour segregation among ten elite clones of kola (Cola nitida (Vent) Schott and Endl.). Euphytica, 217, 1-19.
	Nyska, R., Raz, A., Baras, Z., Shafir, S., Goldway, M., & Schneider, D. (2013). Self-compatibility in loquat (Eriobotrya japonica Lindl.) is possibly due to S6-RNase mutation. Scientia Horticulturae, 161, 43-48.
	N’Zi, J. C., Kahia, J., Diby, L., & Kouamé, C. (2017). Compatibility of ten elite cocoa (Theobroma cacao L.) clones. Horticulturae, 3(3), 45.
	Okamoto, S., Odashima, M., Fujimoto, R., Sato, Y., Kitashiba, H., & Nishio, T. (2007). Self‐compatibility in Brassica napus is caused by independent mutations in S‐locus genes. The Plant Journal, 50(3), 391-400.
	Okamoto, T., Okamoto, M., Hikichi, E., Ogawa, M., Takada, Y., Suzuki, G., Takayama, S., & Watanabe, M. (2020). Characterization of self-incompatible Brassica napus lines lacking SP11 expression. Genes & Genetic Systems, 95(3), 111-118.
	Okamoto, S., Sato, Y., Sakamoto, K., & Nishio, T. (2004). Distribution of similar self-incompatibility (S) haplotypes in different genera, Raphanus and Brassica. Sexual Plant Reproduction, 17, 33-39.
	Oliveira, G. A., Aguiar, C. M. L., Silva, M., & Gimenes, M. (2013). Centris aenea (Hymenoptera, Apidae): a ground-nesting bee with high pollination efficiency in Malpighia emarginata DC (Malpighiaceae). Sociobiology, 60(3), 317-322.
	Ollitrault, P., Ahmed, D., Costantino, G., Evrard, J. C., Cardi, C., Mournet, P., Perdereau, A., & Froelicher, Y. (2021). Segregation distortion for male parents in high density genetic maps from reciprocal crosses between two self-incompatible cultivars confirms a gametophytic system for self-incompatibility in citrus. Agriculture, 11(5), 379.
	Ollitrault, P., Curk, F., & Krueger, R. (2020). Citrus taxonomy. In: Talon, M., Caruso, M., Gmitter, F. G. (eds.), The Genus Citrus. Woodhead Publishing, pp. 57-81.
	Onus, A. N., & Pickersgill, B. (2004). Unilateral incompatibility in Capsicum (Solanaceae): occurrence and taxonomic distribution. Annals of Botany, 94(2), 289-295.
	Ouvrard, P., Quinet, M., & Jacquemart, A. L. (2017). Breeding system and pollination biology of Belgian oilseed rape cultivars (Brassica napus). Crop Science, 57(3), 1455-1463.
	Page, T., Moore, G. M., Will, J., & Halloran, G. M. (2010). Breeding behaviour of Kunzea pomifera (Myrtaceae): self-incompatibility, intraspecific and interspecific cross-compatibility. Sexual Plant Reproduction, 23, 239-253.
	Palumbo, F., Draga, S., Magon, G., Gabelli, G., Vannozzi, A., Farinati, S., Scariolo, F., Lucchin, M., & Barcaccia, G. (2023). MIK2 is a candidate gene of the S-locus for sporophytic self-incompatibility in chicory (Cichorium intybus, Asteraceae). Frontiers in Plant Science, 14, 1204538.
	Pandey, K. K. (1957). Genetics of self-incompatibility in Physalis ixocarpa Brot. - A new system. American Journal of Botany, 44, 879-887.
	Pandey, K. K. (1960). Incompatibility system in Theobroma cacao. The American Naturalist, 94(878), 379-381.
	Papadakis, I. E., Protopapadakis, E. E., & Therios, I. N. (2009). Yield and fruit quality of ‘Nova’ hybrid [Citrus clementina hort. ex Tanaka × (C. reticulata Blanco × C. paradisi Macfad)] and two Clementine varieties (C. clementina hort. ex Tanaka) as affected by self-and cross-pollination. Scientia Horticulturae, 121(1), 38-41.
	Parajuli, A., Yu, L. X., Peel, M., See, D., Wagner, S., Norberg, S., & Zhang, Z. (2021). Self-incompatibility, inbreeding depression, and potential to develop inbred lines in alfalfa. In: Yu, L. X., Kole, C. (eds.), The Alfalfa Genome. Springer, pp. 255-269.
	Pérez, V., Herrero, M., & Hormaza, J. I. (2016). Self-fertility and preferential cross-fertilization in mango (Mangifera indica). Scientia Horticulturae, 213, 373-378.
	Pías, B., & Guitián, P. (2006). Breeding system and pollen limitation in the masting tree Sorbus aucuparia L. (Rosaceae) in the NW Iberian Peninsula. Acta Oecologica, 29(1), 97-103.
	Piatos, P., & Knight, R. J. (1975). Self-incompatibility in the sapodilla. Proceedings of the Florida State Horticulture Society, 88, 464-465.
	Pinczinger, D., von Reth, M., Hanke, M. V., & Flachowsky, H. (2021). Self-incompatibility of raspberry cultivars assessed by SSR markers. Scientia Horticulturae, 288, 110384.
	Piri, S., Kiani, E., & Sedaghathoor, S. (2022). Study on fruitset and pollen-compatibility status in sweet cherry (Prunus avium L.) cultivars. Erwerbs-Obstbau, 64(2), 165-170.
	Pomper, K. W., & Layne, D. R. (2005). The North American pawpaw: botany and horticulture. Horticultural Reviews, 31, 349-382.
	Price, J. H., Raduski, A. R., Brandvain, Y., Van Tassel, D. L., & Smith, K. P. (2022). Development of first linkage map for Silphium integrifolium (Asteraceae) enables identification of sporophytic self-incompatibility locus. Heredity, 128(5), 304-312.
	Qin, S., Zhang, H., Liu, S., Zhang, Q., & Luo, K. (2020). Effects of xenia on fruit and seed in Vernicia fordii. American Journal of Plant Sciences, 11(11), 1739.
	Quinet, M., Kelecom, S., Raspé, O., & Jacquemart, A. L. (2014). S-genotype characterization of 13 North Western European pear (Pyrus communis) cultivars. Scientia Horticulturae, 165, 1-4.
	Qu, H., Guan, Y., Wang, Y., & Zhang, S. (2017). PLC-mediated signaling pathway in pollen tubes regulates the gametophytic self-incompatibility of Pyrus species. Frontiers in Plant Science, 8, 1164.
	Qu, H. Y., Zhang, Z., Wu, F., & Wang, Y. (2016). The role of Ca2+ and Ca2+ channels in the gametophytic self-incompatibility of Pyrus pyrifolia. Cell Calcium, 60(5), 299-308.
	Radović, A., Cerović, R., Milatović, D., & Nikolić, D. (2020). Pollen tube growth and fruit set in quince (Cydonia oblonga Mill.). Spanish Journal of Agricultural Research, 18(2), e0702.
	Radović, A., Nikolić, D., Milatović, D., Radović, I., Zejak, D., Spalevic, V., & Dudić, B. (2023). Incompatible pollen tubes in the quince style and their impact on fertilization success. Notulae Botanicae Horti Agrobotanici Cluj-Napoca, 51(2), 13083.
	Rahman, M. H. (2005). Resynthesis of Brassica napus L. for self‐incompatibility: self‐incompatibility reaction, inheritance and breeding potential. Plant Breeding, 124(1), 13-19.
	Ramaiya, S. D., Bujang, J. S., Zakaria, M. H., & Shahbani, N. S. (2020). Floral behaviour, flowering phenology and fruit production of Passion fruit (Passiflora species) in East Malaysia. Journal of Agriculture Food and Development, 6, 1-9.
	Ramanauskas, K., & Igić, B. (2021). RNase‐based self‐incompatibility in cacti. New Phytologist, 231(5), 2039-2049.
	Ramírez, F., & Davenport, T. L. (2013). Apple pollination: a review. Scientia Horticulturae, 162, 188-203.
	Ramírez, F., & Davenport, T. L. (2016). Mango (Mangifera indica L.) pollination: a review. Scientia Horticulturae, 203, 158-168.
	Ramírez, F., & Kallarackal, J. (2017). Feijoa [Acca sellowiana (O. Berg) Burret] pollination: a review. Scientia Horticulturae, 226, 333-341.
	Rangappa Thimmaiah, M., Choudhary, S. B., Sharma, H. K., Kumar, A. A., Bhandari, H., Mitra, J., & Karmakar, P. G. (2018). Late-acting self-incompatibility: a barrier to self-fertilization in sunnhemp (Crotalaria juncea L.). Euphytica, 214, 1-13.
	Raspé, O., Guillaume, P., & Jacquemart, A. L. (2004). Inbreeding depression and biased paternity after mixed-pollination in Vaccinium myrtillus L.(Ericaceae). International Journal of Plant Sciences, 165(5), 765-771.
	Raspé, O., & Kohn, J. R. (2002). S-allele diversity in Sorbus aucuparia and Crataegus monogyna (Rosaceae: Maloideae). Heredity, 88(6), 458-465.
	Raz, A., Goldway, M., Sapir, G., & Stern, R. A. (2022). “Hong Long” Lychee (Litchi chinensis Sonn.) Is the Optimal Pollinizer for the Main Lychee Cultivars in Israel. Plants, 11(15), 1996.
	Redpath, L. E., Aryal, R., Lynch, N., Spencer, J. A., Hulse-Kemp, A. M., Ballington, J. R., Green, J., Bassil, N., Hummer, K., Ranney, T., & Ashrafi, H. (2022). Nuclear DNA contents and ploidy levels of North American Vaccinium species and interspecific hybrids. Scientia Horticulturae, 297, 110955.
	Rêgo, M. M., Bruckner, C. H., Da Silva, E. A. M., Finger, F. L., De Siqueira, D. L., & Fernandes, A. A. (1999). Self-incompatibility in passion fruit: evidence of two locus genetic control. Theoretical and Applied Genetics, 98, 564-568.
	Rêgo, M. M., Rêgo, E. R., Bruckner, C. H., Da Silva, E. A. M., Finger, F. L., & Pereira, K. J. C. (2000). Pollen tube behavior in yellow passion fruit following compatible and incompatible crosses. Theoretical and Applied Genetics, 101, 685-689.
	Reinert, S., Price, J. H., Smart, B. C., Pogoda, C. S., Kane, N. C., Van Tassel, D. L., & Hulke, B. S. (2020). Mating compatibility and fertility studies in an herbaceous perennial Aster undergoing de novo domestication to enhance agroecosystems. Agronomy for Sustainable Development, 40, 1-10.
	Reposi, S. D., Avalos, A. A., Gotelli, M. M., Aliscioni, S. S., & Torretta, J. P. (2023). Reproductive biology of Malpighiaceae: How much do we know?. Plant Systematics and Evolution, 309(4), 25.
	Rincón-Rabanales, M., Vargas-Lopez, L. I., Adriano-Anaya, L., Vázquez-Ovando, A., Salvador-Figueroa, M., & Ovando-Medina, I. (2016). Reproductive biology of the biofuel plant Jatropha curcas in its center of origin. PeerJ, 4, e1819.
	Rivera-Madrid, R., Escobedo-Gm, R. M., Balam-Galera, E., Vera-Ku, M., & Harries, H. (2006). Preliminary studies toward genetic improvement of annatto (Bixa orellana L.). Scientia Horticulturae, 109(2), 165-172.
	Robertson, K., Goldberg, E. E., & Igić, B. (2011). Comparative evidence for the correlated evolution of polyploidy and self‐compatibility in Solanaceae. Evolution, 65(1), 139-155.
	Robins, J. G., & Brummer, E. C. (2010). QTL underlying self‐fertility in tetraploid alfalfa. Crop Science, 50(1), 143-149.
	Rodríguez, A. M., del Sol, D. R., Zhi, X. Y., Ding, G. X., Dong, J. Z., Yong, M. P., & Feng, B. X. (2020). Self-incompatibility of sweet potato (Ipomoea batatas (L.) Lam.). A Review. Agricultura Tropical, 5(2), 1-8.
	Royaert, S., Phillips-Mora, W., Arciniegas Leal, A. M., Cariaga, K., Brown, J. S., Kuhn, D. N., Schnell, R. J., & Motamayor, J. C. (2011). Identification of marker-trait associations for self-compatibility in a segregating mapping population of Theobroma cacao L. Tree Genetics & Genomes, 7, 1159-1168.
	Romero, M. J., & Quezada-Euán, J. J. G. (2013). Pollinators in biofuel agricultural systems: the diversity and performance of bees (Hymenoptera: Apoidea) on Jatropha curcas in Mexico. Apidologie, 44, 419-429.
	Roy, A. K., Malaviya, D. R., & Kaushal, P. (2005). Pollination behaviour among different breeding populations of Egyptian clover. Plant Breeding, 124(2), 171-175.
	Sage, T. L., Bertin, R. I., & Williams, E. G. (1994). Ovarian and other late-acting self-incompatibility systems. In: Williams, E. G., Clarke, A. E., Knox, R. B. (eds.), Genetic Control of Self-Incompatibility and Reproductive Development in Flowering Plants. Springer, pp. 116-140.
	Saha, D., Datta, S., Shaw, A. K., Thimmaiah, M. R., Satya, P., Mitra, J., & Kar, G. (2023). De novo transcriptome of a bast fibre crop Crotalaria juncea reveals T2 ribonuclease genes to investigate late-acting self-rejection of pollens. Industrial Crops and Products, 202, 117064.
	Saito, T., Sato, Y., Sawamura, Y., Shoda, M., Takasaki-Yasuda, T., & Kotobuki, K. (2012). Dual recognition of S1 and S4 pistils by S4sm pollen in self-incompatibility of Japanese pear (Pyrus pyrifolia Nakai). Tree Genetics & Genomes, 8, 689-694.
	Sánchez-Mora, F. D., Saifert, L., Ribeiro, H. N., Rojas-Molina, A. M., Borsuk, L. J., dos Santos, K. L., Ducroquet, J. P. H. J., & Nodari, R. O. (2022). Advances on self-(in) compatibility of accessions of feijoa [Acca sellowiana (O. Berg.) Burret]. New Zealand Journal of Crop and Horticultural Science, in press.
	Santos, R. S., Carneiro, L. T., de Oliveira Santos, J. P., da Silva, M. M., de Oliveira Milfont, M., & Castro, C. C. (2021). Bee pollination services and the enhancement of fruit yield associated with seed number in self-incompatible tangelos. Scientia Horticulturae, 276, 109743.
	Sanzol, J. (2009). Genomic characterization of self-incompatibility ribonucleases (S-RNases) in European pear cultivars and development of PCR detection for 20 alleles. Tree Genetics & Genomes, 5, 393-405.
	Sanzol, J., & Herrero, M. (2002). Identification of self-incompatibility alleles in pear cultivars (Pyrus communis L.). Euphytica, 128, 325-331.
	Sanzol, J., & Herrero, M. (2007). Self-incompatibility and self-fruitfulness in pear cv. Agua de Aranjuez. Journal of the American Society for Horticultural Science, 132(2), 166-171.
	Sarracino, J. M., & Vorsa, N. (1991). Self and cross fertility in cranberry. Euphytica, 58(2), 129-136.
	Sassa, H. (2016). Molecular mechanism of the S-RNase-based gametophytic self-incompatibility in fruit trees of Rosaceae. Breeding Science, 66(1), 116-121.
	Sassa, H., Hirano, H., & Ikehashi, H. (1992). Self-incompatibility-related RNases in styles of Japanese pear (Pyrus serotina Rehd.). Plant and Cell Physiology, 33(6), 811-814.
	Sassa, H., Hirano, H., & Ikehashi, H. (1993). Identification and characterization of stylar glycoproteins associated with self-incompatibility genes of Japanese pear, Pyrus serotina Rehd. Molecular and General Genetics, 241, 17-25.
	Sassa, H., Hirano, H., Nishio, T., & Koba, T. (1997). Style‐specific self‐compatible mutation caused by deletion of the S‐RNase gene in Japanese pear (Pyrus serotina). The Plant Journal, 12(1), 223-227.
	Sayers, E. R., & Murphy, R. P. (1966). Seed set in alfalfa as related to pollen tube growth, fertilization frequency, and post‐fertilization ovule abortion. Crop Science, 6(4), 365-368.
	Schott, G. W. (2000). The nature of infertility and response to inbreeding in Vaccinium (blueberry) species. Doctoral Philosophical Dissertation, Michigan State University.
	Schuster, M. (2012). Incompatible (S-) genotypes of sweet cherry cultivars (Prunus avium L.). Scientia Horticulturae, 148, 59-73.
	Seavey, S. R., & Bawa, K. S. (1986). Late-acting self-incompatibility in angiosperms. The Botanical Review, 52, 195-219.
	Sedgley, M. (1983). Pollen tube growth in macadamia. Scientia Horticulturae, 18(4), 333-341.
	Sedgley, M., Bell, F. D. H., Bell, D., Winks, C. W., Pattison, S. J., & Hancock, T. W. (1990). Self-and cross-compatibility of macadamia cultivars. Journal of Horticultural Science, 65(2), 205-213.
	Sheick, R., Serra, S., Tillman, J., Luby, J., Evans, K., & Musacchi, S. (2020). Characterization of a novel S-RNase allele and genotyping of new apple cultivars. Scientia Horticulturae, 273, 109630.
	Shi, D., Tang, C., Wang, R., Gu, C., Wu, X., Hu, S., Jiao, J., & Zhang, S. (2017). Transcriptome and phytohormone analysis reveals a comprehensive phytohormone and pathogen defence response in pear self-/cross-pollination. Plant Cell Reports, 36, 1785-1799.
	Shivakumar, C. U., Gupta, R., Thyagaraju, M. P. C., Vishwanath, K., Chakrabarty, S. K., & Dadlani, M. (2014). Pollen–pistil interaction in protogyny and self-incompatibility system of Indian mustard (Brassica juncea (L.) Coss.). Grana, 53(2), 103-110.
	Shivanna, K. R. (2012). Reproductive assurance through unusual autogamy in the absence of pollinators in Passiflora edulis (passion fruit). Current Science, 103(9), 1091-1096.
	Singh, A. S., Patel, M. P., Patel, T. K., Delvadia, D. R., Patel, D. R., Kumar, N., Naraynan, S., & Fougat, R. S. (2010). Floral biology and flowering phenology of Jatropha curcas. Journal of Forest and Environmental Science, 26(2), 95-102.
	Singh, S. P., & Singh, D. (1972). Inheritance of yield and other agronomic characters in Indian mustard (Brassica juncea). Canadian Journal of Genetics and Cytology, 14(2), 227-233.
	Siopa, C., Carvalheiro, L., Castro, H., Loureiro, J., & Castro, S. (2024). Animal‐pollinated crops and cultivars—A quantitative assessment of pollinator dependence values and evaluation of methodological approaches. Journal of Applied Ecology, 61(6), 1279-1288.
	Soares, T. L., de Jesus, O. N., de Souza, E. H., & de Oliveira, E. J. (2015). Reproductive biology and pollen-pistil interactions in Passiflora species with ornamental potential. Scientia Horticulturae, 197, 339-349.
	Socias i Company, R. (1990). Breeding self-compatible almonds. Plant Breeding Reviews, 8, 313-338.
	Solís-Montero, L., Aceves-Chong, L., Vega-Polanco, M., & Vargas-Ponce, O. (2021). Changes in reproductive traits in Physalis philadelphica; An unexpected shift toward self-Incompatibility in a domesticated annual fruit crop. Frontiers in Plant Science, 12, 658406.
	Solomon Raju, A. S., & Bahadur, B. (2013). Breeding system and pollination in Jatropha curcas: an Overview. In: Bahadur, B., Sujatha, M., Carels, N. (eds.), Jatropha, Challenges for a New Energy Crop. Volume 2: Genetic Improvement and Biotechnology. Springer, pp. 27-43.
	Solomon Raju, A. S., & Ezradanam, V. (2002). Pollination ecology and fruiting behaviour in a monoecious species, Jatropha curcas L. (Euphorbiaceae). Current Science, 1395-1398.
	Spiss, L., & Paolillo, D. J. (1969). Semi‐vitro methods in the study of compatibility in birdsfoot trefoil (Lotus corniculatus L.) 1. Crop Science, 9(2), 173-176.
	Stein, K., Coulibaly, D., Stenchly, K., Goetze, D., Porembski, S., Lindner, A., Konaté, S., & Linsenmair, E. K. (2017). Bee pollination increases yield quantity and quality of cash crops in Burkina Faso, West Africa. Scientific Reports, 7(1), 17691.
	Straley, C., & Melton, B. (1970). Effect of temperature on self‐fertility and in vitro pollen growth characteristics of selected alfalfa clones. Crop Science, 10(4), 326-329.
	Steinbachs, J. E., & Holsinger, K. E. (2002). S-RNase-mediated gametophytic self-incompatibility is ancestral in eudicots. Molecular Biology and Evolution, 19(6), 825-829.
	Stern, R. A., Gazit, S., El-Batsri, R., & Degani, C. (1993). Pollen parent effect on outcrossing rate, yield, and fruit characteristics of 'Floridian' and 'Mauritius' lychee. Journal of the American Society for Horticultural Science, 118(1), 109-114.
	Suassuna, T. M. F., Bruckner, C. H., de Carvalho, C. R., & Borém, A. (2003). Self-incompatibility in passionfruit: evidence of gametophytic-sporophytic control. Theoretical and Applied Genetics, 106, 298-302.
	Subandi, M., Mustari, E., & Ari, S. (2018). The crossing effect of dragon fruit plant caltivars (Hylocereus Sp.) on yield. International Journal of Engineering & Technology, 7(2), 29.
	Sun, Y., Godwin, I. D., Arief, V. N., Delacy, I. H., Jackway, P. T., & Lambrides, C. J. (2012). Factors controlling self‐fertility in sunflower: The role of GCA/SCA effects, S alleles, and floret characteristics. Crop Science, 52(1), 128-135.
	Sykes, S. R., & Possingham, J. V. (1992). The effect of excluding insect pollinators on seediness of Imperial mandarin fruits. Australian Journal of Experimental Agriculture, 32(3), 409-411.
	Takayama, S., Shiba, H., Iwano, M., Shimosato, H., Che, F. S., Kai, N., Watanabe, M., Suzuki, G., Hinata, K., & Isogai, A. (2000). The pollen determinant of self-incompatibility in Brassica campestris. Proceedings of the National Academy of Sciences, 97(4), 1920-1925.
	Talon, M., Zacarias, L., & Primo‐Millo, E. (1990). Hormonal changes associated with fruit set and development in mandarins differing in their parthenocarpic ability. Physiologia Plantarum, 79(2), 400-406.
	Talon, M., Zacarias, L., & Primo-Millo, E. (1992). Gibberellins and parthenocarpic ability in developing ovaries of seedless mandarins. Plant Physiology, 99(4), 1575.
	Tamada, T., Ishikawa, S., & Iwagaki, H. (1977). The pollination of rabbiteye blueberries in Tokyo. Acta Horticulturae, 61, 335-342.
	Tan, L. Q., Liu, Q. L., Zhou, B., Yang, C. J., Zou, X., Yu, Y. Y., Wang, Y., Hu, J. H., Zou, Y., Chen, S. X., Li, P. W., & Tang, Q. (2019). Paternity analysis using SSR markers reveals that the anthocyanin-rich tea cultivar ‘Ziyan’ is self-compatible. Scientia Horticulturae, 245, 258-262.
	Tao, R., & Iezzoni, A. F. (2010). The S-RNase-based gametophytic self-incompatibility system in Prunus exhibits distinct genetic and molecular features. Scientia Horticulturae, 124(4), 423-433.
	Tao, R., Watari, A., Hanada, T., Habu, T., Yaegaki, H., Yamaguchi, M., & Yamane, H. (2007). Self-compatible peach (Prunus persica) has mutant versions of the S haplotypes found in self-incompatible Prunus species. Plant Molecular Biology, 63, 109-123.
	Tao, R., Yamane, H., Sassa, H., Mori, H., Gradziel, T. M., Dandekar, A. M., & Sugiura, A. (1997). Identification of stylar RNases associated with gametophytic self-incompatibility in almond (Prunus dulcis). Plant and Cell Physiology, 38(3), 304-311.
	Tatari, M. (2023). Effect of self-and cross-Pollination on fruit set and other characteristics of 'Isfahan' quince cultivar. Journal of Agriculture Science and Technology, 25(4), 941-952.
	Tatari, M., Abdollahi, H., & Mousavi, A. (2018). Effect of pollination on dropping of flowers and fruits in new quince (Cydonia oblonga Mill.) cultivar and promising genotypes. Scientia Horticulturae, 231, 126-132.
	Tel Zur, N. Preventing self-fertilization: Insights from Ziziphus species. Frontiers in Plant Science, 14, 1226502.
	Tochigi, T., Udagawa, H., Li, F., Kitashiba, H., & Nishio, T. (2011). The self-compatibility mechanism in Brassica napus L. is applicable to F1 hybrid breeding. Theoretical and Applied Genetics, 123, 475-482.
	Tran, H. D., Yen, C. R., & Chen, Y. K. H. (2015). Effect of pollination method and pollen source on fruit set and growth of red-peel pitaya (Hylocereus spp.) in Taiwan. The Journal of Horticultural Science and Biotechnology, 90(3), 254-258.
	Tsukamoto, T., Hauck, N. R., Tao, R., Jiang, N., & Iezzoni, A. F. (2006). Molecular characterization of three non-functional S-haplotypes in sour cherry (Prunus cerasus). Plant Molecular Biology, 62, 371-383.
	Tsukamoto, T., Potter, D., Tao, R., Vieira, C. P., Vieira, J., & Iezzoni, A. F. (2008). Genetic and molecular characterization of three novel S-haplotypes in sour cherry (Prunus cerasus L.). Journal of Experimental Botany, 59(11), 3169-3185.
	Ueda, Y., & Akimoto, S. (2001). Cross-and self-compatibility in various species of the genus Rosa. The Journal of Horticultural Science and Biotechnology, 76(4), 392-395.
	Ushijima, K., Yamane, H., Watari, A., Kakehi, E., Ikeda, K., Hauck, N. R., Iezzoni, A. F., & Tao, R. (2004). The S haplotype‐specific F‐box protein gene, SFB, is defective in self‐compatible haplotypes of Prunus avium and P. mume. The Plant Journal, 39(4), 573-586.
	Usman, M., Samad, W. A., Fatima, B., & Shah, M. H. (2013). Pollen parent enhances fruit size and quality in intervarietal crosses in guava (Psidium guajava). International Journal of Agriculture and Biology, 15(1), 125-129.
	Vansynghel, J., Thomas, E., Ocampo-Ariza, C., Maas, B., Ulloque-Samatelo, C., Zhang, D., Tscharntke, T., & Steffan-Dewenter, I. (2023). Cross-pollination with native genotypes improves fruit set and yield quality of Peruvian cacao. Agriculture, Ecosystems & Environment, 357, 108671.
	Vardi, A., Levin, I., & Carmi, N. (2008). Induction of seedlessness in citrus: from classical techniques to emerging biotechnological approaches. Journal of the American Society for Horticultural Science, 133(1), 117-126.
	Vargas-Ponce, O., Sánchez Martínez, J., Zamora Tavares, M. D. P., & Valdivia Mares, L. E. (2016). Traditional management of a small-scale crop of Physalis angulata in Western Mexico. Genetic Resources and Crop Evolution, 63, 1383-1395.
	Varotto, S., Pizzoli, L., Lucchin, M., & Parrini, P. (1995). The incompatibility system in Italian red chicory (Cichorium intybus L.). Plant Breeding, 114(6), 535-538.
	Vaughan, S. P., Bošković, R. I., Gisbert-Climent, A., Russell, K., & Tobutt, K. R. (2008). Characterisation of novel S-alleles from cherry (Prunus avium L.). Tree Genetics & Genomes, 4, 531-541.
	Vázquez, N., López-Fernández, H., Vieira, C. P., Fdez-Riverola, F., Vieira, J., & Reboiro-Jato, M. (2019). BDBM 1.0: a desktop application for efficient retrieval and processing of high-quality sequence data and application to the identification of the putative Coffea S-locus. Interdisciplinary Sciences: Computational Life Sciences, 11, 57-67.
	Viands, D. R., Sun, P., & Barnes, D. K. (1988). Pollination control: mechanical and sterility. In: Hanson, A. A., Barnes, D. K., Hill R. R. (eds.), Alfalfa and Alfalfa Improvement. Volume 29. American Society of Agronomy, Crop Science Society of America, Soil Science Socitey of America, pp. 931-960.
	Vieira, J., Fonseca, N. A., & Vieira, C. P. (2008). An S-RNase-based gametophytic self-incompatibility system evolved only once in eudicots. Journal of Molecular Evolution, 67, 179-190.
	Vieira, J., Pimenta, J., Gomes, A., Laia, J., Rocha, S., Heitzler, P., & Vieira, C. P. (2021). The identification of the Rosa S-locus and implications on the evolution of the Rosaceae gametophytic self-incompatibility systems. Scientific Reports, 11(1), 3710.
	Vithanage, V. (1991). Effect of different pollen parents on seediness and quality of ‘Ellendale’ tangor. Scientia Horticulturae, 48(3-4), 253-260.
	Vladek, A., Hybl, M., & Pridal, A. (2018). Pollination and pollinators of haskap (Lonicera caerulea). Proceedings of International PhD Students Conference MendelNet, 211-216.
	Wachira, F. N., & Kamunya, S. K. (2005). Pseudo-self-incompatibility in some tea clones (Camellia sinensis (L.) O. Kuntze). The Journal of Horticultural Science and Biotechnology, 80(6), 716-720.
	Wallace, H. M., & Lee, L. S. (1999). Pollen source, fruit set and xenia in mandarins. The Journal of Horticultural Science and Biotechnology, 74(1), 82-86.
	Wang, X. R., & Ding, G. J. (2012). Reproductive biology characteristic of Jatropha curcas (Euphorbiaceae). Revista de Biología Tropical, 60(4), 1525-1533.
	Wang, G. M., Gu, C., Qiao, X., Zhao, B. Y., Ke, Y. Q., Guo, B. B., Hao, P. P., Qi, K. J., & Zhang, S. L. (2017a). Characteristic of pollen tube that grew into self style in pear cultivar and parent assignment for cross-pollination. Scientia Horticulturae, 216, 226-233.
	Wang, Q., Huang, Y., Wang, Z., El-Kassaby, Y. A., & Guan, W. (2017b). Fruit shape and reproductive self and cross compatibility for the performance of fruit set in an andromonoecious species: Xanthoceras sorbifolium Bunge. Tree Genetics & Genomes, 13, 1-9.
	Wang, F., Sun, X., Dong, J., Cui, R., Liu, X., Li, X., Wang, H., He, T., Zheng, P., & Wang, R. (2021). A primary study of breeding system of Ziziphus jujuba var. spinosa. Scientific Reports, 11(1), 10318.
	Wang, C. H., Zou, T. T., Liu, W. Q., & Wang, X. F. (2022). The influence of self-pollen deposition on female reproductive success in a self-incompatible plant, Akebia quinata. Frontiers in Plant Science, 13, 935217.
	Warmund, M. R., Ballard, B. A., & McClure, B. A. (2022). Self-incompatibility in American elderberry. American Society of Horticulture Science 2022 Annual Conference, 31 July 2022.
	Watari, A., Hanada, T., Yamane, H., Esumi, T., Tao, R., Yaegaki, H., Yamaguchi, M., Beppu, K., & Kataoka, I. (2007). A low transcriptional level of Se-RNase in the Se-haplotype confers self-compatibility in Japanese plum. Journal of the American Society for Horticultural Science, 132(3), 396-406.
	Weiss, J., Nerd, A., & Mizrahi, Y. (1994a). Flowering and pollination requirements in Cereus peruvianus cultivated in Israel. Israel Journal of Plant Sciences, 42(2), 149-158.
	Weiss, J., Nerd, A., & Mizrahi, Y. (1994b). Flowering behavior and pollination requirements in climbing cacti with fruit crop potential. HortScience, 29(12), 1487-1492.
	Whalen, M. D., & Anderson, G. J. (1981). Distribution of gametophytic self‐incompatibility and infrageneric classification in Solanum. Taxon, 30(4), 761-767.
	Wiersma, P. A., Wu, Z., Zhou, L., Hampson, C., & Kappel, F. (2001). Identification of new self-incompatibility alleles in sweet cherry (Prunus avium L.) and clarification of incompatibility groups by PCR and sequencing analysis. Theoretical and Applied Genetics, 102, 700-708.
	Williams, I. H. (1978). The pollination requirements of swede rape (Brassica napus L.) and of turnip rape (Brassica campestris L.). The Journal of Agricultural Science, 91(2), 343-348.
	Williams, I. H., Martin, A. P., & White, R. P. (1986). The pollination requirements of oil-seed rape (Brassica napus L.). The Journal of Agricultural Science, 106(1), 27-30.
	Wong, K. C., Watanabe, M., & Hinata, K. (1994). Fluorescence and scanning electron microscopic study on self-incompatibility in distylous Averrhoa carambola L. Sexual Plant Reproduction, 7, 116-121.
	Wu, J., Gu, C., Khan, M. A., Wu, J., Gao, Y., Wang, C., Korban, S. S., & Zhang, S. (2013). Molecular determinants and mechanisms of gametophytic self-incompatibility in fruit trees of Rosaceae. Critical Reviews in Plant Sciences, 32(1), 53-68.
	Wu, L., Xu, Y., He, M., Jiang, X. T., Qi, K. J., Gu, C., & Zhang, S. L. (2022a). Involvement of three ABRE-binding factors in the gametophytic self-incompatibility reaction in pear. Scientia Horticulturae, 301, 111089.
	Wu, C., Zhang, Y., Wang, H., Yan, M., & Wang, S. (2022b). Self-compatibility of ‘Zaohuang’ loquat is attributed to the lack of a 52 bp fragment in the S10-RNase promoter. Scientia Horticulturae, 301, 111093.
	Wunnachit, W., Pattison, S. J., Giles, L., Millington, A. J., & Sedgley, M. (1992). Pollen tube growth and genotype compatibility in cashew in relation to yield. Journal of Horticultural Science, 67(1), 67-75.
	Xie, D. R., Ma, X. S., Rahman, M. Z., Yang, M. C., Huang, X. M., Li, J. G., & Wang, H. C. (2019). Thermo-sensitive sterility and self-sterility underlie the partial seed abortion phenotype of Litchi chinensis. Scientia Horticulturae, 247, 156-164.
	Xie, L., Niu, L., Zhang, Y., Jin, M., Ji, D., & Zhang, X. (2017). Pollen sources influence the traits of seed and seed oil in Paeonia ostii ‘Feng Dan’. HortScience, 52(5), 700-705.
	Xiong, H., Zou, F., Guo, S., Yuan, D., & Niu, G. (2019). Self-sterility may be due to prezygotic late-acting self-incompatibility and early-acting inbreeding depression in Chinese chestnut. Journal of the American Society for Horticultural Science, 144(3), 172-181.
	Yamamoto, M., Kubo, T., Tominaga, S. (2006). Self- and cross-incompatibility of various Citrus accessions. Journal of Japanese Society of Horticulture Science, 75(5), 372-378.
	Yamamoto, M., & Tominaga, S. (2002). Relationship between seedlessness of Keraji (Citrus keraji hort. ex Tanaka) and female sterility and self-incompatibility. Journal of the Japanese Society for Horticultural Science, 71(2), 183-186.
	Yamane, H., & Tao, R. (2009). Molecular basis of self-(in)compatibility and current status of S-genotyping in Rosaceous fruit trees. Journal of the Japanese Society for Horticultural Science, 78(2), 137-157.
	Yamane, H., Tao, R. (2019). Molecular and Developmental Biology: Self-incompatibility. In: Gao, Z. (eds) The Prunus mume Genome. Compendium of Plant Genomes. Springer, pp. 119-135.
	Yamane, H., Tao, R., Sugiura, A., Hauck, N. R., & Iezzoni, A. F. (2001). Identification and characterization of S-RNases in tetraploid sour cherry (Prunus cerasus). Journal of the American Society for Horticultural Science, 126(6), 661-667.
	Yang, Q., Fu, Y., Wang, Y., Liu, L., Li, X., & Peng, S. (2018). Identification of 21 novel S-RNase alleles and determination of S-genotypes in 66 loquat (Eriobotrya) accessions. Molecular Breeding, 38, 1-13.
	Yao, S., Huang, J., & Heyduck, R. (2015). Jujube (Ziziphus jujuba Mill.) flowering and fruiting in the Southwestern United States. HortScience, 50(6), 839-846.
	Zeng, F., & Cheng, B. (2014). Self-(in)compatibility inheritance and allele-specific marker development in yellow mustard (Sinapis alba). Molecular Breeding, 33, 187-196.
	Zhai, W., Zhang, J., Yang, Y., Ma, C., Liu, Z., Gao, C., Zhou, G., Tu, J., Shen, J., & Fu, T. (2014). Gene expression and genetic analysis reveal diverse causes of recessive self-compatibility in Brassica napus L. BMC Genomics, 15, 1037.
	Zhang, S., & Gu, C. (2019). Self-incompatibility in pear. In: Korban, S.S. (ed.) The Pear Genome. Springer, pp. 179-200.
	Zhang, S., Liang, M., Wang, N., Xu, Q., Deng, X., & Chai, L. (2018). Reproduction in woody perennial Citrus: an update on nucellar embryony and self-incompatibility. Plant Reproduction, 31, 43-57.
	Zhang, C. C., Tan, L. Q., Wang, L. Y., Wei, K., Wu, L. Y., Zhang, F., Cheng, H., & Ni, D. J. (2016b). Cloning and characterization of an S-RNase gene in Camellia sinensis. Scientia Horticulturae, 207, 218-224.
	Zhang, C. C., Wang, L. Y., Wei, K., Wu, L. Y., Li, H. L., Zhang, F., Cheng, H., & Ni, D. J. (2016c). Transcriptome analysis reveals self-incompatibility in the tea plant (Camellia sinensis) might be under gametophytic control. BMC Genomics, 17(1), 1-15.
	Zhang, X., Yuan, D., Zou, F., Fan, X., Tang, J., & Zhu, Z. (2016a). A study on the xenia effect in Castanea henryi. Horticultural Plant Journal, 2(6), 301-308.
	Zhao, Y. X., Zhao, Z., Chen, C. S., Yu, Y., Jeyaraj, A., Zhuang, J., Arkorful, E., Kuberan, T., Periakaruppan, R., Kou, X. B., Chen, X., & Li, X. H. (2022). Characterization of self-incompatibility and expression profiles of CsMCU2 related to pollination in different varieties of tea plants. Scientia Horticulturae, 293, 110693.
	Zhou, Q. Y., & Liu, G. S. (2012). The embryology of Xanthoceras and its phylogenetic implications. Plant Systematics and Evolution, 298, 457-468.
	Zhou, Q., & Zheng, Y. (2015). Comparative de novo transcriptome analysis of fertilized ovules in Xanthoceras sorbifolium uncovered a pool of genes expressed specifically or preferentially in the selfed ovule that are potentially involved in late-acting self-incompatibility. PLoS One, 10(10), e0140507.
	Zhou, X. H., Kim, J. H., Wakana, A., Sakai, K., Kajiwara, K., & Mizunoe, Y. (2018a). Distribution and evolution of citrus with S4 and/or S5 gene alleles for self-incompatibility with special focus on the origin of satsuma mandarin (Citrus unshiu Marc.; SfS4). Genetic Resources and Crop Evolution, 65, 1013-1033.
	Zhou, X., Wakana, A., Kim, J. H., Sakai, K., Kajiwara, K., & Mizunoe, Y. (2018b). Parthenocarpy in Citrus accessions with special focus on relatives of Kunenbo (C. nobilis Lour. var. kunep Tanaka). Scientia Horticulturae, 232, 29-39.
	Zhou, X., Wakana, A., Sakai, K., Mizunoe, Y., Dewi, P. S., & Kim, J. H. (2018c). Early diagnosis of parthenocarpic seedlings within one year after pollination with grapefruit (Citrus paradisi Macf.). Scientia Horticulturae, 239, 282-288.
	Zuberi, M. I., & Lewis, D. (1988). Gametophytic-sporophytic incompatibility in the Cruciferae - Brassica campestris. Heredity, 61(3), 367-377.
	Zuccherelli, S., Tassinari, P., Broothaerts, W., Tartarini, S., Dondini, L., & Sansavini, S. (2002). S-allele characterization in self-incompatible pear (Pyrus communis L.). Sexual Plant Reproduction, 15, 153-158.
	Żurawicz, E. (2016). Cross-pollination increases the number of drupelets in the fruits of red raspberry (Rubus idaeus L.). Acta Horticulturae, 1133, 145-152.
	Żurawicz, E., Studnicki, M., Kubik, J., & Pruski, K. (2018). A careful choice of compatible pollinizers significantly improves the size of fruits in red raspberry (Rubus idaeus L.). Scientia Horticulturae, 235, 253-257.

## Sheet: Table S2
	Table S2. List of zoophilous self-incompatible crops for which self-compatible cultivars were bred through breakdown of homomorphic self-incompatibility.
	Mechanism of SI breakdown	Botanic family	Species/taxon Latin name	Common name	Growth form	SI mechanism	Initial level of self-sterility	References
	S-gene mutation	Asteraceae	Helianthus annuus	Sunflower	Herb	SSI => SCa	complete	Gandhi et al. (2005); Liu and Burke (2006); Sun et al. (2012)
		Polygonaceae	Fagopyrum esculentum	Common buckwheat	Herb	Distylous HSI	complete	review in Matsui and Yasui (2020)
		Rosaceae	Prunus armeniaca	Apricot	Tree	S-RNase GSI	complete	Vilanova et al. (2006); Halász et al. (2007); Herrera et al. (2018, 2022)
			Prunus avium	Sweet cherry	Tree	S-RNase GSI	complete	Ushijima et al. (2004); Sonneveld et al. (2005); Marchese et al. (2007); Cachi and Wünsch (2014)
			Prunus cerasus	Sour cherry	Tree	S-RNase GSI	complete	Yamane et al. (2001, 2003); Hauck et al. (2002, 2006a,b); Tsukamoto et al. (2006, 2010)
			Prunus dulcis (syn., P. amygdalus, Amygdalus communis)	Almond	Tree	S-RNase GSI	complete	Ushijima et al. (2001); Fernández i Martí et al. (2009)
			Prunus mume	Japanese apricot	Tree	S-RNase GSI	complete	Ushijima et al. (2004); Yamane and Tao (2019)
			Prunus salicina	Japanese plum	Tree	S-RNase GSI	complete	Watari et al. (2007)
			Pyrus × bretschneideri	Chinese white pear	Tree	S-RNase GSI	complete	Wu et al. (2022)
			Pyrus communis	Common pear	Tree	S-RNase GSI	complete	Sanzol (2009); Zhang and Gu (2019)
			Pyrus pyrifolia (syn., P. serotina)	Asian pear	Tree	S-RNase GSI	complete	Sassa et al. (1997); Okada et al. (2008)
		Rutaceae	Citrus spp.	Citrus	Tree	S-RNase GSI	complete or partial	Liang et al. (2020)
			Citrus × aurantium var clementina	Clementine	Tree	S-RNase GSI	partial	Distefano et al. (2009); Caruso et al. (2012); Montalt et al. (2021)
			Citrus maxima (syn., C. grandis)	Pummelo	Tree	S-RNase GSI	partial	Honsho (2023)
			Citrus × tamurana	Hyuganatsu	Tree	S-RNase GSI	complete	Honsho (2023)
	Gene duplication (autotetraploidy)	Cactaceae	Selenicereus spp. (syn., Hylocereus spp.)	Pitaya	Vine	S-RNase GSI	complete or partial	Cohen and Tel-Zur (2012)
		Rosaceae	Malus domestica	Apple	Tree	S-RNase GSI	complete	Adachi et al. (2009); Abe et al. (2023)
			Pyrus communis	Common pear	Tree	S-RNase GSI	complete	Zhang and Gu (2019)
			Pyrus pyrifolia (syn., P. serotina)	Asian pear	Tree	S-RNase GSI	complete	Mase et al. (2014)
			Rosa spp.	Rose hips, Dogroses	Shrub	S-RNase GSI	complete	Ueda and Akimoto (2001)
		Rutaceae	Citrus × aurantium var clementina	Clementine	Tree	S-RNase GSI	partial	Montalt et al. (2022)
			Citrus × tamurana	Hyuganatsu	Tree	S-RNase GSI	complete	Yamashita et al. (1990)
		Solanaceae	Solanum tuberosum	Potato	Herb	S-RNase GSI => SCa	complete	Kaufmann et al. (1991); Robertson et al. (2011); Dzidzienyo et al. (2016); Akagi et al. (2022); Kardile et al. (2022)
	Interspecific hybridization	Polygonaceae	Fagopyrum esculentum	Common buckwheat	Herb	Distylous HSI	complete	review in Matsui and Yasui (2020)
		Rosaceae	Prunus dulcis (syn., P. amygdalus, Amygdalus communis)	Almond	Tree	S-RNase GSI	complete	Socias i Company (1990)
		Rubiaceae	Coffea canephora	Robusta coffee	Tree	S-RNase GSI	complete	Coulibaly et al. (2002)
		Rutaceae	Citrus spp.	Citrus	Tree	S-RNase GSI	complete or partial	Liang et al. (2020)
		Solanaceae	Solanum tuberosum	Potato	Herb	S-RNase GSI	complete	Hosaka and Hanneman (1998)
	a Crops which were made completely self-compatible through domestication and breeding
	syn.: synonym
	SI: self-incompatibility
	SC: self-compatibility
	GSI: (homomorphic) gametophytic self-incompatibility. S-RNases: ribonucleases of the S-gene.
	SSI: (homomorphic) sporophytic self-incompatibility
	References
	Abe, K., Moriya, S., Okada, K., Nishio, S., Shimizu, T., & Haji, T. (2023). Characterization of a pollen-part self-compatible apple (Malus × domestica Borkh.) mutant induced by γ-ray mutagenesis. Scientia Horticulturae, 312, 111867.
	Adachi, Y., Komori, S., Hoshikawa, Y., Tanaka, N., Abe, K., Bessho, H., Watanabe, M. & Suzuki, A. (2009). Characteristics of fruiting and pollen tube growth of apple autotetraploid cultivars showing self-compatibility. Journal of the Japanese Society for Horticultural Science, 78(4), 402-409.
	Akagi, T., Jung, K., Masuda, K., & Shimizu, K. K. (2022). Polyploidy before and after domestication of crop species. Current Opinion in Plant Biology, 69, 102255.
	Cachi, A. M., & Wünsch, A. (2014). Characterization of self-compatibility in sweet cherry varieties by crossing experiments and molecular genetic analysis. Tree Genetics & Genomes, 10(5), 1205-1212.
	Caruso, M., Merelo, P., Distefano, G., La Malfa, S., Lo Piero, A. R., Tadeo, F. R., Talon, M., & Gentile, A. (2012). Comparative transcriptome analysis of stylar canal cells identifies novel candidate genes implicated in the self-incompatibility response of Citrus clementina. BMC Plant Biology, 12, 20.
	Cohen, H., & Tel-Zur, N. (2012). Morphological changes and self-incompatibility breakdown associated with autopolyploidization in Hylocereus species (Cactaceae). Euphytica, 184, 345-354.
	Coulibaly, I., Noirot, M., Lorieux, M., Charrier, A., Hamon, S., & Louarn, J. (2002). Introgression of self-compatibility from Coffea heterocalyx to the cultivated species Coffea canephora. Theoretical and Applied Genetics, 105, 994-999.
	Distefano, G., Caruso, M., La Malfa, S., Gentile, A., & Tribulato, E. (2009). Histological and molecular analysis of pollen-pistil interaction in clementine. Plant Cell Reports, 28, 1439-1451.
	Dzidzienyo, D. K., Bryan, G. J., Wilde, G., & Robbins, T. P. (2016). Allelic diversity of S-RNase alleles in diploid potato species. Theoretical and Applied Genetics, 129, 1985-2001.
	Fernández i Martí, A., Hanada, T., Alonso, J. M., Yamane, H., Tao, R., & Socias i Company, R. (2009). A modifier locus affecting the expression of the S-RNase gene could be the cause of breakdown of self-incompatibility in almond. Sexual plant reproduction, 22, 179-186.
	Gandhi, S. D., Heesacker, A. F., Freeman, C. A., Argyris, J., Bradford, K., & Knapp, S. J. (2005). The self-incompatibility locus (S) and quantitative trait loci for self-pollination and seed dormancy in sunflower. Theoretical and Applied Genetics, 111, 619-629.
	Halász, J., Pedryc, A., & Hegedűs, A. (2007). Origin and dissemination of the pollen‐part mutated SC haplotype which confers self‐compatibility in apricot (Prunus armeniaca). New Phytologist, 176(4), 792-803.
	Hauck, N. R., Ikeda, K., Tao, R., & Iezzoni, A. F. (2006a). The mutated S1-haplotype in sour cherry has an altered S-haplotype - specific F-box protein gene. Journal of Heredity, 97(5), 514-520.
	Hauck, N. R., Yamane, H., Tao, R., & Iezzoni, A. F. (2002). Self-compatibility and incompatibility in tetraploid sour cherry (Prunus cerasus L.). Sexual Plant Reproduction, 15, 39-46.
	Hauck, N. R., Yamane, H., Tao, R., & Iezzoni, A. F. (2006b). Accumulation of nonfunctional S-haplotypes results in the breakdown of gametophytic self-incompatibility in tetraploid Prunus. Genetics, 172(2), 1191-1198.
	Herrera, S., Lora, J., Hormaza, J. I., & Rodrigo, J. (2022). Self-Incompatibility in Apricot: Identifying Pollination Require
	Honsho, C. (2023). Self-incompatibility related to seedless fruit production in Citrus plants. The Horticulture Journal, 92(1), 1-12.
	Hosaka, K., & Hanneman, R. E. (1998). Genetics of self-compatibility in a self-incompatible wild diploid potato species Solanum chacoense. 2. Localization of an S locus inhibitor (Sli) gene on the potato genome using DNA markers. Euphytica, 103, 265-271.
	Kardile, H. B., Yilma, S., & Sathuvalli, V. (2022). Molecular approaches to overcome self-incompatibility in diploid potatoes. Plants, 11(10), 1328.
	Kaufmann, H., Salamini, F., & Thompson, R. D. (1991). Sequence variability and gene structure at the self-incompatibility locus of Solanum tuberosum. Molecular and General Genetics, 226, 457-466.
	Liang, M., Cao, Z., Zhu, A., Liu, Y., Tao, M., Yang, H., et al. (2020). Evolution of self-compatibility by a mutant S m-RNase in citrus. Nature Plants, 6(2), 131-142.
	Liu, A., & Burke, J. M. (2006). Patterns of nucleotide diversity in wild and cultivated sunflower. Genetics, 173(1), 321-330.
	Marchese, A., Tobutt, K. R., Raimondo, A., Motisi, A., Bošković, R. I., Clarke, J., & Caruso, T. (2007). Morphological characteristics, microsatellite fingerprinting and determination of incompatibility genotypes of Sicilian sweet cherry cultivars. The Journal of Horticultural Science and Biotechnology, 82(1), 41-48.
	Mase, N., Sawamura, Y., Yamamoto, T., Takada, N., Nishio, S., Saito, T., & Iketani, H. (2014). A segmental duplication encompassing S-haplotype triggers pollen-part self-compatibility in Japanese pear (Pyrus pyrifolia). Molecular Breeding, 33, 117-128.
	Matsui, K., & Yasui, Y. (2020). Genetic and genomic research for the development of an efficient breeding system in heterostylous self-incompatible common buckwheat (Fagopyrum esculentum). Theoretical and Applied Genetics, 133(5), 1641-1653.
	Montalt, R., Prósper, L., Vives, M. C., Navarro, L., Ollitrault, P., & Aleza, P. (2022). Breakdown of self-incompatibility in citrus by temperature stress, bud pollination and polyploidization. Agriculture, 12(2), 273.
	Montalt, R., Vives, M. C., Navarro, L., Ollitrault, P., & Aleza, P. (2021). Parthenocarpy and self-incompatibility in mandarins. Agronomy, 11(10), 2023.
	Okada, K., Tonaka, N., Moriya, Y., Norioka, N., Sawamura, Y., Matsumoto, T., Nakanishi, T., & Takasaki-Yasuda, T. (2008). Deletion of a 236 kb region around S4-RNase in a stylar-part mutant S4sm-haplotype of Japanese pear. Plant Molecular Biology, 66(4), 389-400.
	Robertson, K., Goldberg, E. E., & Igić, B. (2011). Comparative evidence for the correlated evolution of polyploidy and self‐compatibility in Solanaceae. Evolution, 65(1), 139-155.
	Sanzol, J. (2009). Pistil-function breakdown in a new S-allele of European pear, S21°, confers self-compatibility. Plant Cell Reports, 28, 457-467.
	Sassa, H., Hirano, H., Nishio, T., & Koba, T. (1997). Style‐specific self‐compatible mutation caused by deletion of the S‐RNase gene in Japanese pear (Pyrus serotina). The Plant Journal, 12(1), 223-227.
	Socias i Company, R. (1990). Breeding self-compatible almonds. Plant Breeding Reviews, 8, 313-338.
	Sonneveld, T., Tobutt, K. R., Vaughan, S. P., & Robbins, T. P. (2005). Loss of pollen-S function in two self-compatible selections of Prunus avium is associated with deletion/mutation of an S haplotype–specific F-Box gene. The Plant Cell, 17(1), 37-51.
	Sun, Y., Godwin, I. D., Arief, V. N., Delacy, I. H., Jackway, P. T., & Lambrides, C. J. (2012). Factors controlling self‐fertility in sunflower: The role of GCA/SCA effects, S alleles, and floret characteristics. Crop Science, 52(1), 128-135.
	Tsukamoto, T., Hauck, N. R., Tao, R., Jiang, N., & Iezzoni, A. F. (2006). Molecular characterization of three non-functional S-haplotypes in sour cherry (Prunus cerasus). Plant Molecular Biology, 62, 371-383.
	Tsukamoto, T., Hauck, N. R., Tao, R., Jiang, N., & Iezzoni, A. F. (2010). Molecular and genetic analyses of four nonfunctional S haplotype variants derived from a common ancestral S haplotype identified in sour cherry (Prunus cerasus L.). Genetics, 184(2), 411-427.
	Ueda, Y., & Akimoto, S. (2001). Cross-and self-compatibility in various species of the genus Rosa. The Journal of Horticultural Science and Biotechnology, 76(4), 392-395.
	Ushijima, K., Sassa, H., Tamura, M., Kusaba, M., Tao, R., Gradziel, T. M., Dandekar, A. M., & Hirano, H. (2001). Characterization of the S-locus region of almond (Prunus dulcis): analysis of a somaclonal mutant and a cosmid contig for an S haplotype. Genetics, 158(1), 379-386.
	Ushijima, K., Yamane, H., Watari, A., Kakehi, E., Ikeda, K., Hauck, N. R., Iezzoni, A. F., & Tao, R. (2004). The S haplotype‐specific F‐box protein gene, SFB, is defective in self‐compatible haplotypes of Prunus avium and P. mume. The Plant Journal, 39(4), 573-586.
	Vargas-Ponce, O., Sánchez Martínez, J., Zamora Tavares, M. D. P., & Valdivia Mares, L. E. (2016). Traditional management of a small-scale crop of Physalis angulata in Western Mexico. Genetic Resources and Crop Evolution, 63, 1383-1395.
	Vilanova, S., Badenes, M. L., Burgos, L., Martínez-Calvo, J., Llácer, G., & Romero, C. (2006). Self-compatibility of two apricot selections is associated with two pollen-part mutations of different nature. Plant Physiology, 142(2), 629-641.
	Watari, A., Hanada, T., Yamane, H., Esumi, T., Tao, R., Yaegaki, H., Yamaguchi, M., Beppu, K., & Kataoka, I. (2007). A low transcriptional level of Se-RNase in the Se-haplotype confers self-compatibility in Japanese plum. Journal of the American Society for Horticultural Science, 132(3), 396-406.
	Wu, L., Xu, Y., He, M., Jiang, X. T., Qi, K. J., Gu, C., & Zhang, S. L. (2022). Involvement of three ABRE-binding factors in the gametophytic self-incompatibility reaction in pear. Scientia Horticulturae, 301, 111089.
	Yamane, H., Ikeda, K., Hauck, N. R., Iezzoni, A. F., & Tao, R. (2003). Self‐incompatibility (S) locus region of the mutated S6‐haplotype of sour cherry (Prunus cerasus) contains a functional pollen S allele and a non‐functional pistil S allele. Journal of Experimental Botany, 54(392), 2431-2437.
	Yamane, H., Tao, R. (2019). Molecular and Developmental Biology: Self-incompatibility. In: Gao, Z. (eds) The Prunus mume Genome. Compendium of Plant Genomes. Springer, pp. 119-135.
	Yamane, H., Tao, R., Sugiura, A., Hauck, N. R., & Iezzoni, A. F. (2001). Identification and characterization of S-RNases in tetraploid sour cherry (Prunus cerasus). Journal of the American Society for Horticultural Science, 126(6), 661-667.
	Yamashita, K., Oda, K., & Nakamura, N. (1990). Seed development in self-pollination of 4X Hyuganatsu and reciprocal crosses between 2X and 4X Hyuganatsu, and overcoming the self-incompatibility of 2X Hyuganatsu using pollen of 4X Hyuganatsu. Journal of the Japanese Society for Horticultural Science, 59(1), 23-28.
	Zhang, S., & Gu, C. (2019). Self-incompatibility in pear. In: Korban, S.S. (ed.) The Pear Genome. Springer, pp. 179-200.

## Sheet: Table S3
	Table S3. List of zoophilous crops for which a xenia effect has been highlighted. This list was established using the zoophilous crops listed in McGregor (1976), Klein et al. (2007), and Siopa et al. (2024).
	Botanic family	Species/taxon Latin name	Common name	Growth form	Yield or fruit/seed quality variables	References
	Actinidiaceae	Actinidia arguta	Hardy kiwi	Vine	Fruit set, fruit mass, seed set, seed mass, polyphenol content	Stasiak et al. (2019, 2021)
		Actinidia chinensis	Kiwifruit	Vine	Fruit set, fruit mass, seed set, seed mass, firmness, sugar, acid and anthocyanin content, brix:acid ratio, volatile compounds, flavors	Seal et al. (2013a,b, 2016, 2018); Chen et al. (2019); Oh et al. (2021); Chai et al. (2023a,b)
		Actinidia eriantha		Vine	Fruit set, fruit mass	Liao et al. (2022)
	Anacardiaceae	Anacardium occidentale	Cashew	Tree	Fruit set	Aliyu (2008)
	Annonaceae	Annona × atemoya (A. cherimola × A. squamosa)	Atemoya	Tree	Fruit set, fruit mass, fruit shape, seed set	Kahn et al. (1994); Jalikop and Kumar (2007); Matsuda and Higuchi (2019)
		Annona cherimola	Cherimoya	Tree
		Annona squamosa	Sugar apple	Tree
	Asteraceae	Helianthus annuus	Sunflower	Herb	Seed mass, oil content	review in Denney (1992); Goud et al. (2000)
	Brassicaceae	Brassica napus	Oilseed rape	Herb	Oil content, fatty acid profile, glucosinolate, sinapic ester and tocopherol content	Grami and Stefansson (1977); Hom et al. (2015)
	Cactaceae	Selenicereus costaricensis (syn., Hylocereus costaricensis)	Red-fleshed pitaya	Vine	Fruit mass	Weiss et al. (1994)
		Selenicereus megalanthus (syn., Hylocereus megalanthus)	Yellow pitaya	Vine	Fruit mass, seed set	Lichtenzveig et al. (2000)
		Selenicereus monacanthus (syn., Hylocereus monacanthus, H. polyrhizus)	Red-fleshed pitaya	Vine	Fruit set, fruit mass, seed set, time to ripen	Weiss et al. (1994); Lichtenzveig et al. (2000); Mizrahi et al. (2004); Tran et al. (2015)
		Selenicereus undatus (syn., Hylocereus undatus)	White-fleshed pitaya	Vine	Fruit set, fruit mass, sugar content, brix:acid ratio	Weiss et al. (1994); Lichtenzveig et al. (2000); Tran et al. (2015); Moreira et al. (2022)
	Cucurbitaceae	Citrullus lanatus	Watermelon	Vine	Fruit set, fruit mass, seed set	Koffi et al. (2013)
		Cucumis sativus	Cucumber	Vine	Fruit mass, seed mass, time to ripen	Olfati et al. (2010)
	Ebenaceae	Diospyros kaki	Persimmon	Tree	Sugar content	review in Denney (1992)
	Ericaceae	Vaccinium corymbosum	Northern highbush blueberry	Shrub	Fruit set, fruit mass, seed set, time to ripen, sugar, acid and anthocyanin content, brix:acid ratio	Review in DeVetter et al. (2022); Tuttle (2022)
		Vaccinium corymbosum × V. darrowii × V. virgatum	Southern highbush blueberry	Shrub
	Euphorbiaceae	Jatropha curcas	Jatropha	Shrub	Fruit set, seed set, seed mass, seed oil and fatty acid content	Abdelgadir et al. (2009); Samocha et al. (2014)
		Vernicia fordii	Tung tree	Tree	Fruit mass, seed mass, oil content	Qin et al. (2020)
	Fabaceae	Phaseolus vulgaris	Common bean	Herb	Fruit size	Freytag (1979)
		Trifolium alexandrinum	Egyptian clover, Berseem clover	Herb	Seed coat color	Malaviya et al. (2019)
		Vicia faba	Faba bean	Herb	Seed mass	Duc et al. (2001)
	Fagaceae	Castanea crenata	Japanese chestnut	Tree	Nut mass	McKay and Crane (1938)
		Castanea henryi	Henry chestnut	Tree	Fruit set, time to ripen, nut set, nut mass, nut chemical composition (sugar, crude fat, protein, starch, amylase and vitamin C contents)	Zhang et al. (2016)
		Castanea mollissima	Chinese chestnut	Tree	Time to ripen, nut mass, sugar and starch content	McKay and Crane (1938); Li et al. (2021)
	Lauraceae	Persea americana	Avocado	Tree	Fruit mass	Trueman et al. (2024b)
	Lythraceae	Punica granatum	Pomegranate	Shrub	Fruit set, fruit mass, fruit shape, seed set, seed mass, seed hardness, seed toughness, epicarp color, sarcotesta color	Gharaghani et al. (2017)
	Malvaceae	Cola nitida (syn., C. vera)	Kola nut	Tree	Fruit set, nut set, nut color	Nyadanu et al. (2021)
		Durio zibethinus	Durian	Tree	Fruit set, fruit mass, seed set, sugar content	Lim and Luders (1998); Honsho et al. (2004, 2009a); Indriyani et al. (2012)
		Gossypium hirsutum	Upland cotton	Shrub	Seed appendages (lint length), time to ripen	review in Denney (1992); Stein et al. (2017)
		Theobroma cacao	Cocoa	Tree	Fruit set	Forbes et al. (2019); Akoa et al. (2021); Vansynghel et al. (2023)
	Orchidaceae	Vanilla planifolia	Vanilla	Vine	Fruit mass	Barreda-Castillo et al. (2023)
	Paeoniaceae	Paeonia ostii	Peony	Shrub	Fruit set, fruit mass, seed set, seed mass, seed oil and fatty acid content	Xie et al. (2017, 2019); Hao et al. (2019)
		Paeonia rockii	Rock's peony	Shrub	Fruit set, fruit mass, seed set, seed mass, seed oil and fatty acid content	Xie et al. (2017, 2019); Hao et al. (2019)
	Papaveraceae	Papaver somniferum	Poppy	Herb	Morphine and narcotine content of capsules	Bernáth et al. (2003)
	Polygonaceae	Fagopyrum esculentum	Buckwheat	Herb	Protein and rutin contents	review in Denney (1992); Otsuka et al. (2024)
	Proteaceae	Macadamia integrifolia	Macadamia	Tree	Fruit set, fruit mass, nut mass, kernel mass, husk mass, shell mass, fatty acid profile	Sedgley et al. (1990); Herbert et al. (2019a,b); Kämper et al. (2021); Hu et al. (2023); Trueman et al. (2024a)
		M. integrifolia × M. tetraphylla	Macadamia	Tree
		M. tetraphylla	Macadamia	Tree
	Rosaceae	Cydonia oblonga	Quince	Tree	Fruit set, fruit mass, seed set	Tatari et al. (2018)
		Fragaria × ananassa	Strawberry	Herb	Acidity, brix:acid ratio	Dung et al. (2021)
		Malus domestica	Apple	Tree	Fruit set, fruit mass, seed set, fruit shape, seed mass, sugar and acid content, epicarp color, volatile compound profile	Nebel and Trump (1932); review in Denney (1992); Kumar et al. (2005); Bodor et al. (2008); Militaru et al. (2015); Lukić et al. (2016); Wang et al. (2017); Jahed and Hirst (2018); Zhang et al. (2019)
		Prunus avium	Sweet cherry	Tree	Time to ripen	review in Denney (1992)
		Prunus dulcis (syn., P. amygdalus, Amygdalus communis)	Almond	Tree	Kernel mass, amygdalin, oleic acid and tocopherol content	Kodad et al. (2009); Sánchez-Pérez et al. (2012); Majid et al. (2020); Jafari et al. (2022)
		Prunus persica	Peach	Tree	Sugar content	review in Denney (1992)
		Prunus salicina	Japanese plum	Tree	Fruit set, fruit mass, fruit firmness	Barzamini and Fotouhi Ghazvini (2017)
		Pyrus communis	Common pear	Tree	Fruit set, fruit mass, seed set, sugar content	Quinet et al. (2016); Bisi et al. (2021)
		Rubus (subg. Idaeobatus) idaeus	European red raspberry	Shrub	Fruit mass, seed set, drupelet mass	Colbert and de Oliveira (1990); Żurawicz (2016); Żurawicz et al. (2018)
	Rutaceae	Citrus × aurantium var clementina	Clementine	Tree	Fruit set, seed set, fruit mass, sugar and vitamin C content	Chao (2005); Jahromi et al. (2019)
		Citrus × aurantium var sinensis	Sweet orange, Navel	Tree	Sugar and phenolic content	Wang et al. (2019)
		Citrus × tamurana	Hyuganatsu	Tree	Fruit set, seed set, sugar and acid content	Honsho et al. (2009b)
		Citrus maxima (syn., C. grandis)	Pummelo	Tree	Linalool oxide content	Zhang et al. (2019)
		Citrus × aurantium var unshiu × [C. maxima × C. × aurantium var nobilis]	'Sweet Spring'	Tree	Seed set, fruit mass, sugar and acid content	Honsho et al. (2009b)
	Sapindaceae	Litchi chinensis	Lychee	Tree	Fruit set, flesh mass	Xiang et al. (2001); Wang et al. (2017a)
		Xanthoceras sorbifolium	Yellowhorn	Tree	Fruit set, fruit mass, seed set, seed mass, oil content	Wang et al. (2017b); Zhu et al. (2022)
	Solanaceae	Lycium barbarum	Gojiberry, Wolfberry	Shrub	Fruit set, fruit mass	Jiao et al. (2013)
	Theaceae	Camellia oleifera	Camellia	Shrub	Fruit set, fruit mass, seed set, seed mass	Hu et al. (2020)
	syn.: synonym
	'×' located between two or more species denotes here an hybridization between these species in a broad sense, and not specifically a crossing between a female parent in first position, located before '×', with a male parent in second position, located after '×', as it is usually the rule when presenting this symbol.
	The crops highlighted in grey are those for which no self-incompatibility, complete or partial self-sterility has been demonstrated.
	Have been considered in this table, only the crops for which studies found differences between self-pollination and cross-pollination for any yield or fruit/seed quality variable except fruit set and seed set, or for which studies found differences between cross-pollen donors for any yield or fruit/seed quality variable.
	References
	Abdelgadir, H. A., Johnson, S. D., & Van Staden, J. (2009). Pollinator effectiveness, breeding system, and tests for inbreeding depression in the biofuel seed crop, Jatropha curcas. The Journal of Horticultural Science and Biotechnology, 84(3), 319-324.
	Akoa, S. P., Onomo, P. E., Ndjaga, J. M., Ondobo, M. L., & Djocgoue, P. F. (2021). Impact of pollen genetic origin on compatibility, agronomic traits, and physicochemical quality of cocoa (Theobroma cacao L.) beans. Scientia Horticulturae, 287, 110278.
	Aliyu, O. M. (2008). Compatibility and fruit-set in cashew (Anacardium occidentale L.). Euphytica, 160, 25-33.
	Barreda-Castillo, J. M., Menchaca-García, R. A., & Morales-Ruiz, V. (2023). Presence of metaxenia in fruits 40 days postpollination in Vanilla planifolia Andrews and V. pompona Schiede. Revista Mexicana de Ciencias Agrícolas, 14(2), 289-293.
	Bernáth, J., Németh, É., Petheõ, F., & Friedt, W. (2003). Alkaloid accumulation in capsules of the selfed and cross‐pollinated poppy. Plant Breeding, 122(3), 263-267.
	Bisi, R. B., Pio, R., Locatelli, G., da Hora Farias, D., & Botelho, F. B. S. (2021). General and specific combining ability in the selection of polliniser cultivars of hybrid pear trees (Pyrus communis x P. pyrifolia). Scientia Horticulturae, 277, 109797.
	Bodor, P., Gaál, M., & Tóth, M. (2008). Metaxenia in apples cv. 'Rewena', 'Relinda', 'Baujade' as influenced by scab resistant pollinizers. International Journal of Horticultural Science, 14(3), 11-14.
	Chai, Y., Hong, W., Liu, H., Shi, X., Liu, Y., & Liu, Z. (2023a). The Pollen Donor Affects Seed Development, Taste, and Flavor Quality in ‘Hayward’ Kiwifruit. International Journal of Molecular Sciences, 24(10), 8876.
	Chai, J., Liao, B., Li, J., Liu, H., & Liu, Z. (2023b). Pollen donor affects the taste and aroma compounds in ‘Cuixiang’ and ‘Xuxiang’ kiwifruit. Scientia Horticulturae, 314, 111945.
	Chao, C. C. T. (2005). Pollination study of mandarins and the effect on seediness and fruit size: implications for seedless mandarin production. HortScience, 40(2), 362-365.
	Chen, L., Wang, S. Y., Zhong, M., Huang, C. H., Liao, G. L., & Xu, X. B. (2019). Effects of pollens from the 10 selected Actinidia male genotypes on 4 commercial planting kiwifruit female cultivars in Southern China. New Zealand Journal of Crop and Horticultural Science, 47(3), 155-169.
	Colbert, S., de Oliveira, D. (1990). Influence of pollen variety on raspberry (Rubus idaeus L.) development. Journal of Heredity, 81(6), 434-437.
	Denney, J. O. (1992). Xenia includes metaxenia. HortScience, 27(7), 722-728.
	DeVetter, L. W., Chabert, S., Milbrath, M. O., Mallinger, R. E., Walters, J., Isaacs, R., Galinato, S. P., Kogan, C., Brouwer, K., Melathopoulos, A., & Eeraerts, M. (2022). Toward evidence-based decision support systems to optimize pollination and yields in highbush blueberry. Frontiers in Sustainable Food Systems, 6, 1006201.
	Duc, G., Moessner, A., Moussy, F., & Mousset-Déclas, C. (2001). A xenia effect on number and volume of cotyledon cells and on seed weight in faba bean (Vicia faba L.). Euphytica, 117(2), 169-174.
	Dung, C. D., Wallace, H. M., Bai, S. H., Ogbourne, S. M., & Trueman, S. J. (2021). Cross-pollination affects fruit colour, acidity, firmness and shelf life of self-compatible strawberry. Plos one, 16(9), e0256964.
	Forbes, S. J., Mustiga, G., Romero, A., Northfield, T. D., Lambert, S., & Motamayor, J. C. (2019). Supplemental and synchronized pollination may increase yield in Cacao. HortScience, 54(10), 1718-1727.
	Freytag, G. F. (1979). Metaxenia effects on pod size development in the common bean. Journal of Heredity, 70(6), 444-446.
	Gharaghani, A., Ghasemi Soloklui, A. A., Oraguzie, N., & Zare, D. (2017). Pollen source influences fruit quality, aril properties, and seed characteristics in pomegranate. International Journal of Fruit Science, 17(3), 333-348.
	Goud, S. I., Giriraj, K., & Vijayakumar, S. (2000). Studies on immediate effect of foreign pollen (xenia) on resulting F0 seed characteristics in sunflower (Helianthus annuus L.). Helia, 23(32), 59-64.
	Grami, B., & Stefansson, B. R. (1977). Paternal and maternal effects on protein and oil content in summer rape. Canadian Journal of Plant Science, 57(3), 945-949.
	Hao, Q., Peng, L. P., Li, Z., Men, S. Q., Tong, N. N., Shu, Q. Y., & Liu, Z. A. (2019). Paternal effects on fatty acid composition of tree peony seed oil. Euphytica, 215, 1-12.
	Herbert, S. W., Walton, D. A., & Wallace, H. M. (2019a). Pollen-parent affects fruit, nut and kernel development of Macadamia. Scientia Horticulturae, 244, 406-412.
	Herbert, S. W., Walton, D. A., & Wallace, H. M. (2019b). The influence of pollen-parent and carbohydrate availability on macadamia yield and nut size. Scientia Horticulturae, 251, 241-246.
	Hom, N. H., Schierholt, A., Möllers, C., & Becker, H. C. (2015). Pollen genotype effects on seed quality traits in winter oilseed rape. Crop Science, 55(2), 493-500.
	Honsho, C., Yonemori, K., Somsri, S., Subhadrabandhu, S., & Sugiura, A. (2004). Marked improvement of fruit set in Thai durian by artificial cross-pollination. Scientia Horticulturae, 101(4), 399-406.
	Honsho, C., Kotsubo, M., Fukuda, Y., Hamabata, Y., Kurogi, Y., Nishiwaki, A., & Tetsumura, T. (2009b). Reproductive characteristics for self-compatibility and seedlessness in ‘Nishiuchi Konatsu’, a bud mutation of Hyuganatsu (Citrus tamurana hort. ex Tanaka). HortScience, 44(6), 1547-1551.
	Honsho, C., Somsri, S., Salakpetch, S., Tetsumura, T., Yonemoto, Y., & Yonemori, K. (2009a). Pollen sources effects on seed formation and fruit characteristics in Thai durians. Tropical Agriculture and Development, 53(1), 28-32.
	Hu, W., Fitzgerald, M., Topp, B., Alam, M., Pun, S., Liu, D., Torrisi, C., & O’Hare, T. J. (2023). The effects of pollen source on the fatty acid profile of Macadamia kernels. Journal of Food Composition and Analysis, 115, 104943.
	Hu, G., Gao, C., Fan, X., Gong, W., & Yuan, D. (2020). Pollination compatibility and xenia in Camellia oleifera. HortScience, 55(6), 898-905.
	Indriyani, N. L. P., Hadiati, S., Nasution, F., Sudjijo, E., & Irawati, Y. (2012). Maternal and paternal effect on the characters of durian (Durio zibethinus Murr.) fruit from cross-pollination. Journal of Fruit and Ornamental Plant Research, 20(2), 23-33.
	Jafari, M., Shiran, B., Rabiei, G., Ravash, R., Sayed Tabatabaei, B. E., Martínez-García, P. J., & Martínez-Gómez, P. (2022). Identification of genes associated with kernel size in almond [Prunus dulcis (Mill.) DA Webb] using RNA-Seq. Plant Growth Regulation, 97(2), 357-373.
	Jahed, K. R., & Hirst, P. M. (2018). Pollen source effects on seed number, fruit quality and return bloom of apple. Journal of the American Pomological Society, 72(4), 212-221.
	Jahromi, H. A., Zarei, A., & Mohammadkhani, A. (2019). Analysis the effects of pollen grain sources on the fruits set and their characteristics of ‘Clementine’ mandarin using microscopic and molecular approaches. Scientia Horticulturae, 249, 347-354.
	Jalikop, S. H., & Kumar, R. (2007). Pseudo-xenic effect of allied Annona spp. pollen in hand pollination of cv. ‘Arka Sahan’ [(A. cherimola × A. squamosa)× A. squamosa]. HortScience, 42(7), 1534-1538.
	Jiao, E., Li, X., He, J., & Dai, G. (2013). Pollination compatibility of six Lycium barbarum L. varieties. Agricultural Science & Technology, 14(11), 1542.
	Kahn, T. L., Adams, C. J., & Arpaia, M. L. (1994). Paternal and maternal effects on fruit and seed characteristics in cherimoya (Annona cherimola Mill.). Scientia Horticulturae, 59(1), 11-25.
	Kämper, W., Trueman, S. J., Ogbourne, S. M., & Wallace, H. M. (2021). Pollination services in a macadamia cultivar depend on across‐orchard transport of cross pollen. Journal of Applied Ecology, 58(11), 2529-2539.
	Klein, A. M., Vaissière, B. E., Cane, J. H., Steffan-Dewenter, I., Cunningham, S. A., Kremen, C., & Tscharntke, T. (2007). Importance of pollinators in changing landscapes for world crops. Proceedings of the Royal Society B: Biological Sciences, 274(1608), 303-313.
	Kodad, O., Estopañán, G., Juan, T., & Socias i Company, R. (2009). Xenia effects on oil content and fatty acid and tocopherol concentrations in autogamous almond cultivars. Journal of Agricultural and Food Chemistry, 57(22), 10809-10813.
	Kumar, R., Sharma, R. L., & Kumar, K. (2005). Results of experiments on metaxenia in apple. Acta Horticulturae, 696, 43-48.
	Li, S., Shi, Z., Zhu, Q., Tao, L., Liang, W., & Zhao, Z. (2021). Transcriptome sequencing and differential expression analysis of seed starch accumulation in Chinese chestnut Metaxenia. BMC Genomics, 22, 1-14.
	Liao, G., Jiang, Z., He, Y., Zhong, M., Huang, C., Qu, X., & Xu, X. (2022). The Comprehensive evaluation analysis of the fruit quality in Actinidia eriantha pollinated with different pollen donors based on the membership function method. Erwerbs-Obstbau, 64(1), 91-96.
	Lichtenzveig, J., Abbo, S., Nerd, A., Tel‐Zur, N., & Mizrahi, Y. (2000). Cytology and mating systems in the climbing cacti Hylocereus and Selenicereus. American Journal of Botany, 87(7), 1058-1065.
	Lim, T. K., & Luders, L. (1998). Durian flowering, pollination and incompatibility studies. Annals of Applied Biology, 132(1), 151-165.
	Lukić, M., Marić, S., Milosević, N., & Mitrović, O. (2016). Effect of metaxenia on pomological traits of 'Topaz' apple cultivar. Acta Horticulturae, 1139, 329-334.
	Majid, S., Kumar, A., Bashir, S., Amin, A., Nagoo, S. A., Rashid, Z., Dar, Z. A., & Paul, S. (2020). Xenia studies in exotic and indigenous almond (Prunus amygdalus L.) varieties of Kashmir, India. Journal of Applied and Natural Science, 12(2), 244-251.
	Malaviya, D. R., Roy, A. K., Kaushal, P., Yadav, A., & Pandey, D. K. (2019). Complementary gene interaction and xenia effect controls the seed coat colour in interspecific cross between Trifolium alexandrinum and T. apertum. Genetica, 147, 197-203.
	Matsuda, H., & Higuchi, H. (2019). Effects of the pollen parent on cherimoya fruit set and quality. Tropical Agriculture and Development, 63(2), 87-92.
	McGregor, S. E. (1976). Insect Pollination of Cultivated Crop Plants. Agriculture Handbook No. 496. Agricultural Research Service, United States Department of Agriculture.
	McKay, J. W., & Crane, H. L. (1938). The immediate effect of pollen on the fruit of the chestnut. Proceedings of the American Society for Horticulture Science, 36, 293-298.
	Militaru, M., Butac, M., Sumedrea, D., & Chiţu, E. (2015). Effect of metaxenia on the fruit quality of scab resistant apple varieties. Agriculture and Agricultural Science Procedia, 6, 151-156.
	Mizrahi, Y., Mouyal, J., Nerd, A., & Sitrit, Y. (2004). Metaxenia in the Vine Cacti Hylocereus polyrhizus and Selenicereus spp. Annals of Botany, 93(4), 469-472.
	Moreira, R. A., Rodrigues, M. A., SOUZA, R. C., SILVA, A. D., Silva, F. O., Lima, C. G., Pio, L. A. S. & Pasqual, M. (2022). Natural and artificial pollination of white-fleshed pitaya. Anais da Academia Brasileira de Ciências, 94, e20211200.
	Nebel, B. R., & Trump, I. J. (1932). Xenia and metaxenia in apples. II. Proceedings of the National Academy of Sciences, 18(5), 356-359.
	Nyadanu, D., Lowor, S. T., Tchokponhoue, D. A., Pobee, P., Nunekpeku, W., Brako-Marfo, M., Okyere, D., Owusu-Ansah, F., & Ofori, A. (2021). Combining ability and gene action for sexual compatibility and pattern of nut colour segregation among ten elite clones of kola (Cola nitida (Vent) Schott and Endl.). Euphytica, 217, 1-19.
	Oh, E. U., Jeong, S. Y., Kim, J. Y., & Song, K. J. (2021). Response of fruit set and quality and seed formation to ploidy levels of pollen donor in yellow-fleshed kiwifruits. Horticulture, Environment, and Biotechnology, 62, 9-15.
	Olfati, J. A., Sheykhtaher, Z., Qamgosar, R., Khasmakhi-Sabet, A., Peyvast, G. H., Samizadeh, H., & Rabiee, B. (2010). Xenia and metaxenia on cucumber fruit and seed characteristics. International Journal of Vegetable Science, 16(3), 243-252.
	Otsuka, S., Hara, T., Ishiguro, K., Matsushima, K., Yasui, Y., & Matsui, K. (2024). Pollen parent affects rutin content of seeds of buckwheat (Fagopyrum esculentum). Research Square, preprint.
	Qin, S., Zhang, H., Liu, S., Zhang, Q., & Luo, K. (2020). Effects of xenia on fruit and seed in Vernicia fordii. American Journal of Plant Sciences, 11(11), 1739.
	Quinet, M., Mabeluanga, T., Moquet, L., & Jacquemart, A. L. (2016). Introduction of new tools to improve pollination in European pear orchards. Scientia Horticulturae, 213, 5-12.
	Samocha, Y., Eisikowitch, D., & Vaknin, Y. (2014). Pollen source effects on fruit and seed traits of Jatropha curcas L. - A renewable biodiesel feedstock. BioEnergy Research, 7, 1270-1279.
	Sánchez-Pérez, R., Arrázola, G., Martín, M. L., Grané, N., & Dicenta, F. (2012). Influence of the pollinizer in the amygdalin content of almonds. Scientia Horticulturae, 139, 62-65.
	Seal, A. G., Clark, C. J., Sharrock, K. R., de Silva, H. N., Jaksons, P., & Wood, M. E. (2018). Choice of pollen donor affects weight but not composition of Actinidia chinensis var. chinensis ‘Zesy002’ (Gold3) kiwifruit. New Zealand Journal of Crop and Horticultural Science, 46(2), 133-143.
	Seal, A. G., Dunn, J. K., De Silva, H. N., McGhie, T. K., & Lunken, R. C. M. (2013a). Choice of pollen parent affects red flesh colour in seedlings of diploid Actinidia chinensis (kiwifruit). New Zealand Journal of Crop and Horticultural Science, 41(4), 207-218.
	Seal, A. G., Dunn, J. K., & Jia, Y. L. (2013b). Pollen parent effects on fruit attributes of diploid Actinidia chinensis ‘Hort16A’ kiwifruit. New Zealand Journal of Crop and Horticultural Science, 41(4), 219-229.
	Seal, A., McGhie, T., Boldingh, H., Rees, J., Blackmore, A., Jaksons, P., & Machin, T. (2016). The effect of pollen donor on fruit weight, seed weight and red colour development in Actinidia chinensis ‘Hort22D’. New Zealand Journal of Crop and Horticultural Science, 44(1), 1-12.
	Sedgley, M., Bell, F. D. H., Bell, D., Winks, C. W., Pattison, S. J., & Hancock, T. W. (1990). Self-and cross-compatibility of macadamia cultivars. Journal of Horticultural Science, 65(2), 205-213.
	Siopa, C., Carvalheiro, L., Castro, H., Loureiro, J., & Castro, S. (2024). Animal‐pollinated crops and cultivars—A quantitative assessment of pollinator dependence values and evaluation of methodological approaches. Journal of Applied Ecology, 61(6), 1279-1288.
	Stasiak, A., Latocha, P., & Bieniasz, M. (2021). Effect of genetically diverse pollen on pollination, pollen tube overgrow, fruit set and morphology of kiwiberry (Actinidia arguta). Agronomy, 11(9), 1814.
	Stasiak, A., Latocha, P., Drzewiecki, J., Hallmann, E., Najman, K., Leontowicz, H., Leontowicz, M., & Łata, B. (2019). The choice of female or male parent affects some biochemical characteristics of fruit or seed of kiwiberry (Actinidia arguta). Euphytica, 215, 1-13.
	Stein, K., Coulibaly, D., Stenchly, K., Goetze, D., Porembski, S., Lindner, A., Konaté, S., & Linsenmair, E. K. (2017). Bee pollination increases yield quantity and quality of cash crops in Burkina Faso, West Africa. Scientific Reports, 7(1), 17691.
	Tatari, M., Abdollahi, H., & Mousavi, A. (2018). Effect of pollination on dropping of flowers and fruits in new quince (Cydonia oblonga Mill.) cultivar and promising genotypes. Scientia Horticulturae, 231, 126-132.
	Tran, H. D., Yen, C. R., & Chen, Y. K. H. (2015). Effect of pollination method and pollen source on fruit set and growth of red-peel pitaya (Hylocereus spp.) in Taiwan. The Journal of Horticultural Science and Biotechnology, 90(3), 254-258.
	Trueman, S. J., Penter, M. G., Malagodi-Braga, K. S., Nichols, J., De Silva, A. L., Ramos, A. T. M., Moriya, L. M., Ogbourne, S. M., Hawkes, D., Peters, T., Kasinadhuni, N., Bai, S. H., Wallace, H. M., & Kämper, W. (2024). High outcrossing levels among global macadamia cultivars: Implications for nut quality, orchard designs and pollinator management. Horticulturae, 10(3), 203.
	Trueman, S. J., Nichols, J., Farrar, M. B., Wallace, H. M., & Hosseini Bai, S. (2024b). Outcrossing rate and fruit yield of Hass avocado trees decline at increasing distance from a polliniser cultivar. Agronomy, 14(1), 122.
	Tuttle, S. (2022). Pollination services from wild Bombus sp. and inter-varietal pollination can help highbush blueberry (Vaccinium corymbosum) growers achieve maximal yield. Doctoral Philosophical Dissertation, University of British Columbia.
	Vansynghel, J., Thomas, E., Ocampo-Ariza, C., Maas, B., Ulloque-Samatelo, C., Zhang, D., Tscharntke, T., & Steffan-Dewenter, I. (2023). Cross-pollination with native genotypes improves fruit set and yield quality of Peruvian cacao. Agriculture, Ecosystems & Environment, 357, 108671.
	Wang, Q., Huang, Y., Wang, Z., El-Kassaby, Y. A., & Guan, W. (2017b). Fruit shape and reproductive self and cross compatibility for the performance of fruit set in an andromonoecious species: Xanthoceras sorbifolium Bunge. Tree Genetics & Genomes, 13, 1-9.
	Wang, H. C., Lai, W., & Huang, X. M. (2017a). Litchi fruit set, development, and maturation. In: Kumar, M., Kumar, V., Prasad, R., Varma, A. (eds.), The Lytchee Biotechnology. Springer, pp. 1-30.
	Wang, H., Wang, C., Cheng, L., Chang, Y., He, P., & Li, L. (2017). Effect of metaxenia on volatile compounds in bagged apple fruit of Fuji. Agricultural Science & Technology, 18(4), 583-610.
	Wang, Q., Zheng, Y., Yu, Y., Gao, H., Lai, C., Luo, X., & Huang, X. (2019). Effects of cross-pollination by ‘Murcott’ tangor on the physicochemical properties, bioactive compounds and antioxidant capacities of ‘Qicheng 52’ navel orange. Food Chemistry, 270, 476-480.
	Xiang, X., Qu, L. X., Qiu, Y. P., Yuan, P. Y., & Chen, J. Z. (2001). Embryo abortion and pollen parent effects in 'Nuomici' and 'Guiwei' litchi. Acta Horticulturae, 558, 257-260.
	Xie, L., Hu, J., Zhang, Q., Sun, Q., Zhang, Y., & Niu, L. (2019). Influence of pollen sources on the expression of FA and TAG biosynthetic pathway genes in seeds of Paeonia rockii during the rapid oil accumulation. Scientia Horticulturae, 243, 477-483.
	Xie, L., Niu, L., Zhang, Y., Jin, M., Ji, D., & Zhang, X. (2017). Pollen sources influence the traits of seed and seed oil in Paeonia ostii ‘Feng Dan’. HortScience, 52(5), 700-705.
	Zhang, H., Liu, C., Yao, J. L., Deng, C. H., Chen, S., Chen, J., Wang, Z., Yu, Q., Cheng, Y., & Xu, J. (2019). Citrus mangshanensis pollen confers a xenia effect on linalool oxide accumulation in pummelo fruit by enhancing the expression of a cytochrome P450 78A7 gene CitLO1. Journal of Agricultural and Food Chemistry, 67(34), 9468-9476.
	Zhang, M., Wang, Z., Mao, Y., Hu, Y., Yang, L., Wang, Y., Zhang, L., & Shen, X. (2019). Effects of quince pollen pollination on fruit qualities and phenolic substance contents of apples. Scientia Horticulturae, 256, 108628.
	Zhang, X., Yuan, D., Zou, F., Fan, X., Tang, J., & Zhu, Z. (2016). A study on the xenia effect in Castanea henryi. Horticultural Plant Journal, 2(6), 301-308.
	Zhu, F., Ao, Y., Hirst, P. M., Niu, Y., Luo, F., Jiang, Y. G., Liu, S. X., Zheng, Y. Q., Wang X., & Zhang, N. (2022). Suitable pollen source for the improvement of fruit and seed traits in Xanthoceras sorbifolium. Industrial Crops and Products, 182, 114858.
	Żurawicz, E. (2016). Cross-pollination increases the number of drupelets in the fruits of red raspberry (Rubus idaeus L.). Acta Horticulturae, 1133, 145-152.
	Żurawicz, E., Studnicki, M., Kubik, J., & Pruski, K. (2018). A careful choice of compatible pollinizers significantly improves the size of fruits in red raspberry (Rubus idaeus L.). Scientia Horticulturae, 235, 253-257.
